# Supplementary material for: Rare disease research workflow using multilayer networks elucidates the molecular determinants of severity in Congenital Myasthenic Syndromes
Source: Nat Commun. 2024 Feb 28;15:1227. doi: 10.1038/s41467-024-45099-0 (PMC10902324; doi:10.1038/s41467-024-45099-0)
Supplement: Supplementary file 4 — Supplementary Datasets 1-6 [file 41467_2024_45099_MOESM4_ESM.xlsx]

## Sheet: Supplementary_Dataset_1
Identifier	WGS sample code	RNAseq sample code	Biobank code	Age at diagnosis	Gender	Clinical severity	Treatment (Pyridostigmine)	Ptosis (HP:0000508)	Swallowing dysfunction (HP:0011968, HP:0002033, HP:0002015)	Speech dysfynction (<50) (HP:0002465, HP:0001260)	Head, lifted (<120sec) (HP:0000467, HP:0002421)	Shoulder, lift (<240sec) (HP:0003325)	Leg, lift (<100sec) (HP:0002355)	Rise from floor (HP:0003391)	Respiratory dysfunction (HP:0002093)	FCV (<80%) (HP:0002747, HP:0004888, HP:0004882)
Patient 1	NEW0937	NEW0964	F056-14N	old	F	not-severe (mild)	Y	N	Y	N	Y	Y	Y	Y	N	N
Patient 2	NEW0936	NEW0911	F071-14N	young	M	severe	Y	Y	Y	N	N	Y	N	Y	Y	Y
Patient 3	NEW0935	NEW0962	F076-13N	young	F	severe	Y	Y	N	N	Y	Y	Y	Y	NI	Y
Patient 4	NEW0934	NEW0961	F103-14N	young	M	not-severe (mild)	Y	Y	N	N	N	N	N	Y	NI	NI
Patient 5	NEW0933	NEW0960	F113-14N	young	M	not-severe (mild)	N	Y	N	N	N	Y	N	Y	NI	N
Patient 6	NEW0932	NEW0959	F122-14N	old	M	not-severe (mild)	N	Y	N	N	N	N	N	Y	N	Y
Patient 7	NEW0931	NEW0958	F128-14N	young	M	not-severe (moderate)	Y	Y	Y	N	N	N	N	Y	NI	N
Patient 8	NEW0930	NEW0957	F130-14N	old	F	not-severe (mild)	Y	Y	N	N	N	N	N	Y	NI	N
Patient 9	NEW0929	NEW0956	F131-14N	old	M	not-severe (mild)	Y	Y	N	N	N	N	N	Y	NI	Y
Patient 10	NEW0928	NEW0955	F132-14N	young	M	not-severe (mild)	Y	Y	Y	N	N	N	N	Y	NI	N
Patient 11	NEW0927	NEW0954	F136-14N	old	F	not-severe (mild)	N	Y	Y	N	N	Y	N	Y	NI	NI
Patient 12	NEW0909	NEW0953	F157-13N	old	F	severe	Y	Y	N	N	N	Y	N	Y	NI	Y
Patient 13	NEW0908	NEW0952	F158-13N	young	M	severe	N	N	Y	N	Y	Y	Y	Y	NI	Y
Patient 14	NEW0907	NEW0951	F159-13N	young	M	not-severe (mild)	Y	Y	Y	Y	N	Y	Y	Y	NI	N
Patient 15	NEW0923	NEW0950	F160-13N	young	M	not-severe (mild)	Y	N	Y	N	Y	Y	N	Y	NI	Y
Patient 16	NEW0922	NEW0949	F187-13N	young	F	severe	Y	Y	Y	N	Y	Y	N	Y	NI	Y
Patient 17	NEW0921	NEW0948	F188-13N	old	M	not-severe (moderate)	Y	N	Y	N	N	Y	N	Y	N	Y
Patient 18	NEW0920	NEW0947	F241-13N	old	M	severe	N	Y	Y	Y	N	Y	Y	Y	N	Y
Patient 19	NEW0919	NEW0946	F254-13N	old	F	severe	N	Y	N	N	Y	Y	Y	N	N	Y
Patient 20	NEW0918	NEW0945	F255-13N	old	M	severe	N	Y	Y	N	Y	Y	Y	Y	NI	Y

## Sheet: Supplementary_Dataset_2
	mutation	gene	overlapping	affected	broken	splicing	mutated_isoform	damaged_mutated_isoform	TSS	Patient 2	Patient 3	Patient 12	Patient 13	Patient 16	Patient 18	Patient 19	Patient 20	Patient 7	Patient 17	Patient 1	Patient 4	Patient 5	Patient 6	Patient 8	Patient 9	Patient 10	Patient 11	Patient 14	Patient 15
Segregating mutations in at least 5 severe patients	1:55224131:C	ENSG00000162396	TRUE	TRUE	FALSE	FALSE	TRUE	FALSE	FALSE	TRUE	TRUE	TRUE	TRUE	TRUE	FALSE	FALSE	TRUE	FALSE	FALSE	FALSE	FALSE	FALSE	FALSE	FALSE	FALSE	FALSE	FALSE	FALSE	FALSE
	1:55224751:A	ENSG00000162396	TRUE	TRUE	FALSE	FALSE	TRUE	FALSE	FALSE	TRUE	TRUE	TRUE	TRUE	TRUE	FALSE	FALSE	TRUE	FALSE	FALSE	FALSE	FALSE	FALSE	FALSE	FALSE	FALSE	FALSE	FALSE	FALSE	FALSE
	5:149008467:A	ENSG00000183111	TRUE	TRUE	FALSE	FALSE	TRUE	FALSE	FALSE	FALSE	FALSE	TRUE	FALSE	TRUE	TRUE	TRUE	TRUE	FALSE	FALSE	FALSE	FALSE	FALSE	FALSE	FALSE	FALSE	FALSE	FALSE	FALSE	FALSE
	8:117949597:T	ENSG00000205002	FALSE	FALSE	FALSE	FALSE	FALSE	FALSE	TRUE	FALSE	TRUE	TRUE	FALSE	TRUE	FALSE	TRUE	TRUE	FALSE	FALSE	FALSE	FALSE	FALSE	FALSE	FALSE	FALSE	FALSE	FALSE	FALSE	FALSE
	10:129903802:G	ENSG00000148773	TRUE	TRUE	FALSE	FALSE	TRUE	FALSE	FALSE	TRUE	FALSE	TRUE	FALSE	FALSE	TRUE	TRUE	TRUE	FALSE	FALSE	FALSE	FALSE	FALSE	FALSE	FALSE	FALSE	FALSE	FALSE	FALSE	FALSE
	10:90561945:A	ENSG00000173239	FALSE	FALSE	FALSE	FALSE	FALSE	FALSE	TRUE	TRUE	TRUE	TRUE	FALSE	TRUE	TRUE	TRUE	FALSE	FALSE	FALSE	FALSE	FALSE	FALSE	FALSE	FALSE	FALSE	FALSE	FALSE	FALSE	FALSE
	11:62289733:T	ENSG00000124942	TRUE	TRUE	FALSE	FALSE	TRUE	FALSE	FALSE	FALSE	TRUE	FALSE	FALSE	TRUE	TRUE	TRUE	TRUE	FALSE	FALSE	FALSE	FALSE	FALSE	FALSE	FALSE	FALSE	FALSE	FALSE	FALSE	FALSE
	11:60899815:T	ENSG00000167987	TRUE	TRUE	FALSE	FALSE	TRUE	FALSE	FALSE	FALSE	FALSE	TRUE	FALSE	TRUE	TRUE	TRUE	TRUE	FALSE	FALSE	FALSE	FALSE	FALSE	FALSE	FALSE	FALSE	FALSE	FALSE	FALSE	FALSE
	12:10875488:C	ENSG00000060138	TRUE	TRUE	FALSE	FALSE	TRUE	FALSE	FALSE	TRUE	TRUE	FALSE	TRUE	FALSE	TRUE	TRUE	TRUE	FALSE	FALSE	FALSE	FALSE	FALSE	FALSE	FALSE	FALSE	FALSE	FALSE	FALSE	FALSE
	12:96312686:A	ENSG00000165972	TRUE	TRUE	FALSE	FALSE	TRUE	FALSE	FALSE	FALSE	TRUE	FALSE	TRUE	FALSE	TRUE	TRUE	TRUE	FALSE	FALSE	FALSE	FALSE	FALSE	FALSE	FALSE	FALSE	FALSE	FALSE	FALSE	FALSE
	14:23510727:C	ENSG00000222028	FALSE	FALSE	FALSE	FALSE	FALSE	FALSE	TRUE	TRUE	TRUE	TRUE	FALSE	TRUE	TRUE	FALSE	TRUE	FALSE	FALSE	FALSE	FALSE	FALSE	FALSE	FALSE	FALSE	FALSE	FALSE	FALSE	FALSE
	14:81744759:T	ENSG00000140022	TRUE	TRUE	FALSE	FALSE	TRUE	FALSE	FALSE	TRUE	FALSE	TRUE	TRUE	FALSE	FALSE	TRUE	TRUE	FALSE	FALSE	FALSE	FALSE	FALSE	FALSE	FALSE	FALSE	FALSE	FALSE	FALSE	FALSE
	18:10454196:A	ENSG00000154856	FALSE	FALSE	FALSE	FALSE	FALSE	FALSE	TRUE	TRUE	FALSE	TRUE	FALSE	FALSE	TRUE	TRUE	TRUE	FALSE	FALSE	FALSE	FALSE	FALSE	FALSE	FALSE	FALSE	FALSE	FALSE	FALSE	FALSE
	19:13228695:A	ENSG00000160877	FALSE	FALSE	FALSE	FALSE	FALSE	FALSE	TRUE	TRUE	FALSE	FALSE	TRUE	TRUE	TRUE	FALSE	TRUE	FALSE	FALSE	FALSE	FALSE	FALSE	FALSE	FALSE	FALSE	FALSE	FALSE	FALSE	FALSE
	19:12768948:C	ENSG00000104774	TRUE	TRUE	FALSE	FALSE	TRUE	FALSE	FALSE	FALSE	FALSE	TRUE	FALSE	TRUE	TRUE	TRUE	TRUE	FALSE	FALSE	FALSE	FALSE	FALSE	FALSE	FALSE	FALSE	FALSE	FALSE	FALSE	FALSE
	20:23342226:A	ENSG00000125812	FALSE	FALSE	FALSE	FALSE	FALSE	FALSE	TRUE	FALSE	TRUE	TRUE	FALSE	FALSE	TRUE	TRUE	TRUE	FALSE	FALSE	FALSE	FALSE	FALSE	FALSE	FALSE	FALSE	FALSE	FALSE	FALSE	FALSE
	20:23342476:C	ENSG00000125812	FALSE	FALSE	FALSE	FALSE	FALSE	FALSE	TRUE	FALSE	TRUE	TRUE	FALSE	TRUE	TRUE	TRUE	TRUE	FALSE	FALSE	FALSE	FALSE	FALSE	FALSE	FALSE	FALSE	FALSE	FALSE	FALSE	FALSE
Segregating mutations in at least 6 mild patients	1:159258545:A	ENSG00000179639	FALSE	FALSE	FALSE	FALSE	FALSE	FALSE	TRUE	FALSE	TRUE	FALSE	TRUE	TRUE	TRUE	TRUE	TRUE	FALSE	FALSE	FALSE	FALSE	FALSE	FALSE	FALSE	FALSE	FALSE	FALSE	FALSE	FALSE
	6:42986363:T	ENSG00000124702	TRUE	TRUE	TRUE	TRUE	FALSE	FALSE	FALSE	FALSE	TRUE	FALSE	TRUE	TRUE	TRUE	TRUE	FALSE	FALSE	TRUE	FALSE	FALSE	FALSE	FALSE	FALSE	FALSE	FALSE	FALSE	FALSE	FALSE
	9:131061618:G	ENSG00000268211	FALSE	FALSE	FALSE	FALSE	FALSE	FALSE	TRUE	FALSE	TRUE	TRUE	FALSE	FALSE	TRUE	TRUE	TRUE	FALSE	TRUE	FALSE	FALSE	FALSE	FALSE	FALSE	FALSE	FALSE	FALSE	FALSE	FALSE
	11:1857751:G	ENSG00000149043	TRUE	TRUE	FALSE	FALSE	TRUE	FALSE	FALSE	TRUE	FALSE	TRUE	TRUE	TRUE	TRUE	TRUE	TRUE	TRUE	FALSE	FALSE	FALSE	FALSE	FALSE	FALSE	FALSE	FALSE	FALSE	FALSE	FALSE
	11:1859308:G	ENSG00000130598	FALSE	FALSE	FALSE	FALSE	FALSE	FALSE	TRUE	TRUE	FALSE	TRUE	TRUE	TRUE	TRUE	TRUE	TRUE	TRUE	FALSE	FALSE	FALSE	FALSE	FALSE	FALSE	FALSE	FALSE	FALSE	FALSE	FALSE
	12:31799979:C	ENSG00000139160	FALSE	FALSE	FALSE	FALSE	FALSE	FALSE	TRUE	TRUE	FALSE	TRUE	TRUE	TRUE	FALSE	TRUE	TRUE	FALSE	FALSE	FALSE	FALSE	FALSE	FALSE	FALSE	FALSE	FALSE	FALSE	FALSE	FALSE
	13:34391277:A	ENSG00000133119	FALSE	FALSE	FALSE	FALSE	FALSE	FALSE	TRUE	TRUE	FALSE	TRUE	TRUE	TRUE	TRUE	TRUE	FALSE	FALSE	TRUE	FALSE	FALSE	FALSE	FALSE	FALSE	FALSE	FALSE	FALSE	FALSE	FALSE
	13:34391952:G	ENSG00000133119	FALSE	FALSE	FALSE	FALSE	FALSE	FALSE	TRUE	TRUE	FALSE	TRUE	TRUE	TRUE	TRUE	TRUE	FALSE	FALSE	TRUE	FALSE	FALSE	FALSE	FALSE	FALSE	FALSE	FALSE	FALSE	FALSE	FALSE
	13:34392093:A	ENSG00000133119	FALSE	FALSE	FALSE	FALSE	FALSE	FALSE	TRUE	TRUE	FALSE	TRUE	TRUE	TRUE	TRUE	TRUE	FALSE	FALSE	TRUE	FALSE	FALSE	FALSE	FALSE	FALSE	FALSE	FALSE	FALSE	FALSE	FALSE
	19:52520607:T	ENSG00000142556	TRUE	TRUE	FALSE	FALSE	TRUE	FALSE	FALSE	TRUE	FALSE	TRUE	TRUE	FALSE	TRUE	TRUE	FALSE	TRUE	FALSE	FALSE	FALSE	FALSE	FALSE	FALSE	FALSE	FALSE	FALSE	FALSE	FALSE
	19:55568084:T	ENSG00000160439	TRUE	TRUE	FALSE	FALSE	TRUE	FALSE	FALSE	TRUE	FALSE	FALSE	FALSE	TRUE	TRUE	TRUE	TRUE	FALSE	TRUE	FALSE	FALSE	FALSE	FALSE	FALSE	FALSE	FALSE	FALSE	FALSE	FALSE
	19:55568085:T	ENSG00000160439	TRUE	TRUE	FALSE	FALSE	TRUE	FALSE	FALSE	TRUE	FALSE	FALSE	FALSE	TRUE	TRUE	TRUE	TRUE	FALSE	TRUE	FALSE	FALSE	FALSE	FALSE	FALSE	FALSE	FALSE	FALSE	FALSE	FALSE
	22:25294369:A	ENSG00000167037	TRUE	TRUE	FALSE	FALSE	TRUE	FALSE	FALSE	FALSE	FALSE	TRUE	TRUE	TRUE	TRUE	TRUE	TRUE	FALSE	FALSE	FALSE	FALSE	FALSE	FALSE	FALSE	FALSE	FALSE	FALSE	FALSE	FALSE
	22:37308778:G	ENSG00000100368	FALSE	FALSE	FALSE	FALSE	FALSE	FALSE	TRUE	FALSE	FALSE	TRUE	TRUE	TRUE	TRUE	TRUE	FALSE	FALSE	TRUE	FALSE	FALSE	FALSE	FALSE	FALSE	FALSE	FALSE	FALSE	FALSE	FALSE

## Sheet: Supplementary_Dataset_3
	CMS_causal_genes	CNVs_notsevere	CNVs_severe	CNVs_severeonly	Compound_notsevere	Compound_severe	Compound_severe_only
ACAD10	0	0	0	0	1	0	0
ADAM28	0	0	0	0	1	0	0
ADAM8	0	0	0	0	1	0	0
ADAMTS9	0	0	0	0	1	0	0
ADGRA2	0	0	0	0	1	0	0
AHNAK2	0	0	0	0	1	1	0
AMDHD1	0	0	0	0	1	0	0
ANKRD18A	0	0	0	0	1	1	0
ARMC5	0	0	0	0	1	0	0
ASB10	0	0	0	0	1	0	0
BAHCC1	0	0	0	0	1	1	0
BIN2	0	0	0	0	1	0	0
BLK	0	0	0	0	1	0	0
BMS1	0	0	0	0	1	0	0
C10orf120	0	0	0	0	1	0	0
C14orf159	0	0	0	0	1	0	0
C16orf71	0	0	0	0	1	0	0
C1orf167	0	0	0	0	1	0	0
C1orf168	0	0	0	0	1	0	0
CACNA1S	0	0	0	0	1	0	0
CCDC171	0	0	0	0	1	0	0
CFAP46	0	0	0	0	1	0	0
CFAP57	0	0	0	0	1	0	0
CHD6	0	0	0	0	1	0	0
CHTF18	0	0	0	0	1	1	0
CLIP2	0	0	0	0	1	0	0
CLTCL1	0	0	0	0	1	0	0
CNTN3	0	0	0	0	1	0	0
COL6A5	0	0	0	0	1	0	0
CREB3L4	0	0	0	0	1	0	0
CRELD1	0	0	0	0	1	1	0
DDIAS	0	0	0	0	1	0	0
DDX55	0	0	0	0	1	0	0
DNAH10	0	0	0	0	1	0	0
DNAH11	0	0	0	0	1	0	0
DNAH2	0	0	0	0	1	1	0
DNAH8	0	0	0	0	1	0	0
DPYD	0	0	0	0	1	0	0
DTHD1	0	0	0	0	1	0	0
ECEL1	0	0	0	0	1	0	0
EPS8	0	0	0	0	1	0	0
FAM186A	0	0	0	0	1	0	0
FAM188B	0	0	0	0	1	0	0
FAM208B	0	0	0	0	1	0	0
FAM209B	0	0	0	0	1	0	0
FASN	0	0	0	0	1	0	0
FAT4	0	0	0	0	1	0	0
FBN2	0	0	0	0	1	1	0
FLG	0	0	0	0	1	0	0
FLG2	0	0	0	0	1	0	0
FMN1	0	0	0	0	1	1	0
FNIP2	0	0	0	0	1	0	0
GOT1L1	0	0	0	0	1	0	0
HLA-A	0	0	0	0	1	0	0
HLA-DQB1	0	0	0	0	1	0	0
HLA-DQB2	0	0	0	0	1	1	0
HMCN1	0	0	0	0	1	0	0
HMCN2	0	0	0	0	1	0	0
HYDIN	0	0	0	0	1	1	0
HYI	0	0	0	0	1	0	0
IKBKAP	0	0	0	0	1	0	0
INF2	0	0	0	0	1	0	0
IP6K3	0	0	0	0	1	0	0
IQCA1L	0	0	0	0	1	0	0
ITIH5	0	0	0	0	1	0	0
KRT23	0	0	0	0	1	0	0
KRT6A	0	0	0	0	1	0	0
LAMA5	1	0	0	0	1	0	0
LAMB4	0	0	0	0	1	0	0
LARP7	0	0	0	0	1	0	0
LDLRAD1	0	0	0	0	1	0	0
LMAN1L	0	0	0	0	1	0	0
LMO7	0	0	0	0	1	0	0
LRFN3	0	0	0	0	1	0	0
LRGUK	0	0	0	0	1	0	0
LRRFIP1	0	0	0	0	1	0	0
LURAP1	0	0	0	0	1	0	0
MAMDC4	0	0	0	0	1	0	0
MAP1A	0	0	0	0	1	0	0
MCAM	0	0	0	0	1	0	0
MFSD4B	0	0	0	0	1	0	0
MFSD7	0	0	0	0	1	0	0
MKI67	0	0	0	0	1	0	0
MROH2B	0	0	0	0	1	0	0
MROH5	0	0	0	0	1	0	0
MTUS1	0	0	0	0	1	0	0
MUC12	0	0	0	0	1	0	0
MUC16	0	0	0	0	1	1	0
MUC17	0	0	0	0	1	1	0
MUC19	0	0	0	0	1	1	0
MUC22	0	0	0	0	1	0	0
MUC3A	0	0	0	0	1	1	0
MUC5B	0	0	0	0	1	1	0
MYO15B	0	0	0	0	1	0	0
MYOM2	0	0	0	0	1	0	0
NLRC5	0	0	0	0	1	1	0
NOL8	0	0	0	0	1	0	0
NUMA1	0	0	0	0	1	0	0
OBSCN	0	0	0	0	1	1	0
ODF3B	0	0	0	0	1	0	0
OR52E6	0	0	0	0	1	0	0
PADI3	0	0	0	0	1	0	0
PALD1	0	0	0	0	1	0	0
PCDHGA6	0	0	0	0	1	0	0
PDE4DIP	0	0	0	0	1	0	0
PHRF1	0	0	0	0	1	0	0
PKD1	0	0	0	0	1	0	0
PKD1L2	0	0	0	0	1	0	0
PLEKHA4	0	0	0	0	1	0	0
PLIN4	0	0	0	0	1	0	0
PMS2	0	0	0	0	1	0	0
POLE	0	0	0	0	1	0	0
POLQ	0	0	0	0	1	0	0
PPP2R3A	0	0	0	0	1	0	0
RADIL	0	0	0	0	1	0	0
REST	0	0	0	0	1	0	0
RP1L1	0	0	0	0	1	1	0
SEC16A	0	0	0	0	1	0	0
SFI1	0	0	0	0	1	0	0
SH3PXD2B	0	0	0	0	1	0	0
SHARPIN	0	0	0	0	1	0	0
SHROOM3	0	0	0	0	1	0	0
SLCO4A1	0	0	0	0	1	0	0
SNAP47	0	0	0	0	1	1	0
SPATA6L	0	0	0	0	1	0	0
SPTA1	0	0	0	0	1	0	0
SYNE1	0	0	0	0	1	1	0
TCTE3	0	0	0	0	1	0	0
TDRD6	0	0	0	0	1	1	0
TENM2	0	0	0	0	1	0	0
TG	0	0	0	0	1	0	0
TLL2	0	0	0	0	1	0	0
TLN2	0	0	0	0	1	0	0
TLR1	0	0	0	0	1	0	0
TLR10	0	0	0	0	1	0	0
TLR6	0	0	0	0	1	0	0
TMEM247	0	0	0	0	1	0	0
TMTC1	0	0	0	0	1	0	0
TRPM1	0	0	0	0	1	0	0
TTC3	0	0	0	0	1	0	0
TTLL3	0	0	0	0	1	0	0
TTN	0	0	0	0	1	1	0
TXNDC2	0	0	0	0	1	0	0
USP17L2	0	0	0	0	1	0	0
USP20	0	0	0	0	1	0	0
VTCN1	0	0	0	0	1	0	0
WNK1	0	0	0	0	1	0	0
ZAN	0	0	0	0	1	1	0
ZFHX3	0	0	0	0	1	0	0
ZNF343	0	0	0	0	1	0	0
ZNF469	0	0	0	0	1	0	0
ZNF836	0	0	0	0	1	0	0
ABCB5	0	0	0	0	0	1	1
ACOT2	0	0	0	0	0	1	1
AGRN	1	0	0	0	0	1	1
AMPD1	0	0	0	0	0	1	1
ANKRD12	0	0	0	0	0	1	1
ATP6V0A4	0	0	0	0	0	1	1
BAIAP3	0	0	0	0	0	1	1
C1GALT1C1L	0	0	0	0	0	1	1
C1orf94	0	0	0	0	0	1	1
C2CD3	0	0	0	0	0	1	1
CASP5	0	0	0	0	0	1	1
CDH23	0	0	0	0	0	1	1
CDH3	0	0	0	0	0	1	1
CES5A	0	0	0	0	0	1	1
CFB	0	0	0	0	0	1	1
CFHR5	0	0	0	0	0	1	1
CHGB	0	0	0	0	0	1	1
CHIT1	0	0	0	0	0	1	1
COL15A1	0	0	0	0	0	1	1
DIP2A	0	0	0	0	0	1	1
DMXL2	0	0	0	0	0	1	1
DNAAF1	0	0	0	0	0	1	1
DNAH17	0	0	0	0	0	1	1
DNAH3	0	0	0	0	0	1	1
DNAH7	0	0	0	0	0	1	1
ETV3L	0	0	0	0	0	1	1
FAAP100	0	0	0	0	0	1	1
FAM205A	0	0	0	0	0	1	1
FCGBP	0	0	0	0	0	1	1
FGL1	0	0	0	0	0	1	1
FHAD1	0	0	0	0	0	1	1
FHOD3	0	0	0	0	0	1	1
GFY	0	0	0	0	0	1	1
GRIN3B	0	0	0	0	0	1	1
HEATR1	0	0	0	0	0	1	1
HSPG2	0	0	0	0	0	1	1
KIAA1109	0	0	0	0	0	1	1
KIF13B	0	0	0	0	0	1	1
KRT79	0	0	0	0	0	1	1
LAMA2	0	0	0	0	0	1	1
LBP	0	0	0	0	0	1	1
LEFTY2	0	0	0	0	0	1	1
LILRA1	0	0	0	0	0	1	1
LOXL3	0	0	0	0	0	1	1
LRP2	0	0	0	0	0	1	1
MCM8	0	0	0	0	0	1	1
MICALL2	0	0	0	0	0	1	1
MROH7	0	0	0	0	0	1	1
MUC4	0	0	0	0	0	1	1
MYBPC2	0	0	0	0	0	1	1
MYH15	0	0	0	0	0	1	1
MYO10	0	0	0	0	0	1	1
NAT8B	0	0	0	0	0	1	1
NBEA	0	0	0	0	0	1	1
NCKAP5L	0	0	0	0	0	1	1
NKPD1	0	0	0	0	0	1	1
NOTCH4	0	0	0	0	0	1	1
NPHP3	0	0	0	0	0	1	1
OR10G9	0	0	0	0	0	1	1
OTOP1	0	0	0	0	0	1	1
PLB1	0	0	0	0	0	1	1
PPFIBP2	0	0	0	0	0	1	1
PRRT3	0	0	0	0	0	1	1
PTPN14	0	0	0	0	0	1	1
RAD51AP1	0	0	0	0	0	1	1
RP1	0	0	0	0	0	1	1
RPL3L	0	0	0	0	0	1	1
RPTN	0	0	0	0	0	1	1
SELENOO	0	0	0	0	0	1	1
SIGLEC12	0	0	0	0	0	1	1
SLC28A1	0	0	0	0	0	1	1
SLC44A4	0	0	0	0	0	1	1
SLFN13	0	0	0	0	0	1	1
SMTN	0	0	0	0	0	1	1
SPTBN5	0	0	0	0	0	1	1
SRMS	0	0	0	0	0	1	1
TIAM1	0	0	0	0	0	1	1
TNC	0	0	0	0	0	1	1
TNXB	0	0	0	0	0	1	1
TOR2A	0	0	0	0	0	1	1
UNC13C	0	0	0	0	0	1	1
USP8	0	0	0	0	0	1	1
VCAN	0	0	0	0	0	1	1
VWA5B2	0	0	0	0	0	1	1
WDSUB1	0	0	0	0	0	1	1
ZC3H3	0	0	0	0	0	1	1
ZNF273	0	0	0	0	0	1	1
ZNF778	0	0	0	0	0	1	1
ZP4	0	0	0	0	0	1	1
AATF	0	1	0	0	0	0	0
ACACA	0	1	0	0	0	0	0
C17orf78	0	1	0	0	0	0	0
CPA6	0	1	0	0	0	0	0
DDX52	0	1	0	0	0	0	0
DHRS11	0	1	0	0	0	0	0
DUSP14	0	1	0	0	0	0	0
HNF1B	0	1	0	0	0	0	0
LHX1	0	1	0	0	0	0	0
LYZL2	0	1	1	0	0	0	0
MRM1	0	1	0	0	0	0	0
MSR1	0	1	0	0	0	0	0
MYO19	0	1	0	0	0	0	0
PDPR	0	1	0	0	0	0	0
PIGW	0	1	0	0	0	0	0
SERHL2	0	1	1	0	0	0	0
TBC1D3G	0	1	0	0	0	0	0
ZNHIT3	0	1	0	0	0	0	0
ATAD3B	0	0	1	1	0	0	0
ATAD3C	0	0	1	1	0	0	0
CLCNKB	0	0	1	1	0	0	0
CNBD1	0	0	1	1	0	0	0
DEFB115	0	0	1	1	0	0	0
ENSG00000178287	0	0	1	1	0	0	0
ENSG00000204403	0	0	1	1	0	0	0
ENSG00000214305	0	0	1	1	0	0	0
ENSG00000255974	0	0	1	1	0	0	0
FAM131C	0	0	1	1	0	0	0
GPR89A	0	0	1	1	0	0	0
PSG5	0	0	1	1	0	0	0
SLC35F2	0	0	1	1	0	0	0
THOC3	0	0	1	1	0	0	0
UBE2D1	0	0	1	1	0	0	0
UGT2B15	0	0	1	1	0	0	0
USH2A	0	0	1	1	0	0	0
ZNF705B	0	0	1	1	0	0	0
ALG14	1	0	0	0	0	0	0
ALG2	1	0	0	0	0	0	0
CHAT	1	0	0	0	0	0	0
CHRNA1	1	0	0	0	0	0	0
CHRNB1	1	0	0	0	0	0	0
CHRND	1	0	0	0	0	0	0
CHRNE	1	0	0	0	0	0	0
CHRNG	1	0	0	0	0	0	0
COL13A1	1	0	0	0	0	0	0
COLQ	1	0	0	0	0	0	0
DOK7	1	0	0	0	0	0	0
DPAGT1	1	0	0	0	0	0	0
GFPT1	1	0	0	0	0	0	0
GMPPB	1	0	0	0	0	0	0
LAMB2	1	0	0	0	0	0	0
LRP4	1	0	0	0	0	0	0
MUSK	1	0	0	0	0	0	0
MYO9A	1	0	0	0	0	0	0
PLEC	1	0	0	0	0	0	0
PREPL	1	0	0	0	0	0	0
RAPSN	1	0	0	0	0	0	0
RPH3A	1	0	0	0	0	0	0
SCN4A	1	0	0	0	0	0	0
SLC18A3	1	0	0	0	0	0	0
SLC25A1	1	0	0	0	0	0	0
SLC5A7	1	0	0	0	0	0	0
SNAP25	1	0	0	0	0	0	0
SYT2	1	0	0	0	0	0	0
UNC13B	1	0	0	0	0	0	0
VAMP1	1	0	0	0	0	0	0

## Sheet: Suppplementary_Dataset_4
Patient A	Patient B	Relatedness
Patient 14	Patient 13	3.6122
Patient 20	Patient 19	1.27171
Patient 7	Patient 14	1.0977
Patient 7	Patient 13	3.4532
Patient 4	Patient 17	3.0993
Patient 9	Patient 10	1.3643
Patient 8	Patient 10	1.2022
Patient 3	Patient 10	3.3668
Patient 3	Patient 9	2.48087
Patient 5	Patient 8	9.4197
Patient 3	Patient 8	9.3302

## Sheet: Supplementary_Dataset_5
Patient	#Uploaded_variation	Location	Allele	Condel	SIFT	PolyPhen	Consequence	IMPACT	SYMBOL	Gene	Feature_type	Feature	BIOTYPE	gnomAD_AF	gnomAD_AFR_AF	gnomAD_AMR_AF	gnomAD_ASJ_AF	gnomAD_EAS_AF	gnomAD_FIN_AF	gnomAD_NFE_AF	gnomAD_OTH_AF	gnomAD_SAS_AF	EXON	INTRON	HGVSc	HGVSp	cDNA_position	CDS_position	Protein_position	Amino_acids	Codons	Existing_variation	DISTANCE	STRAND	FLAGS	SYMBOL_SOURCE	HGNC_ID	MANE	TSL	APPRIS	DOMAINS	CLIN_SIG	SOMATIC	PHENO	PUBMED	MOTIF_NAME	MOTIF_POS	HIGH_INF_POS	MOTIF_SCORE_CHANGE
Patient 12	rs881118	20:5922742-5922742	C	neutral(0.322)	tolerated(0.07)	benign(0.049)	missense_variant	MODERATE	CHGB	ENSG00000089199	Transcript	ENST00000378961.9	protein_coding	1.04E-01	2.13E-01	2.56E-01	6.84E-02	1.71E-01	1.95E-02	3.72E-02	7.83E-02	1.62E-01	2019-05-04	-	-	-	722	598	200	N/H	Aat/Cat	rs881118	-	1	-	HGNC	HGNC:1930	NM_001819.3	1	P1	Pfam:PF01271,PANTHER:PTHR10583,PANTHER:PTHR10583:SF4,MobiDB_lite:mobidb-lite	-	-	-	28332369,20007371,21544516,15219467	-	-	-	-
Patient 12	rs881118	20:5922742-5922742	C	neutral(0.299)	tolerated(0.09)	benign(0.049)	missense_variant	MODERATE	CHGB	ENSG00000089199	Transcript	ENST00000455042.1	protein_coding	1.04E-01	2.13E-01	2.56E-01	6.84E-02	1.71E-01	1.95E-02	3.72E-02	7.83E-02	1.62E-01	2019-05-05	-	-	-	798	538	180	N/H	Aat/Cat	rs881118	-	1	cds_end_NF	HGNC	HGNC:1930	-	3	-	Pfam:PF01271,PANTHER:PTHR10583,PANTHER:PTHR10583:SF4,MobiDB_lite:mobidb-lite	-	-	-	28332369,20007371,21544516,15219467	-	-	-	-
Patient 12	rs742710	20:5923382-5923382	T	neutral(0.029)	tolerated(0.3)	benign(0)	missense_variant	MODERATE	CHGB	ENSG00000089199	Transcript	ENST00000378961.9	protein_coding	1.07E-01	2.47E-01	2.59E-01	7.03E-02	1.71E-01	1.95E-02	3.76E-02	8.24E-02	1.62E-01	2019-05-04	-	-	-	1362	1238	413	P/L	cCg/cTg	rs742710,CM0910905,COSM6525631	-	1	-	HGNC	HGNC:1930	NM_001819.3	1	P1	Pfam:PF01271,PANTHER:PTHR10583,PANTHER:PTHR10583:SF4,MobiDB_lite:mobidb-lite,MobiDB_lite:mobidb-lite,Low_complexity_(Seg):seg	-	0,0,1	2000-01-01	23820649,20007371,20932227,15219467	-	-	-	-
Patient 12	rs6133278	20:5922577-5922577	A	neutral(0.002)	tolerated(0.72)	benign(0.001)	missense_variant	MODERATE	CHGB	ENSG00000089199	Transcript	ENST00000378961.9	protein_coding	4.92E-02	2.74E-02	2.20E-02	2.63E-02	3.34E-01	4.31E-02	1.27E-02	3.47E-02	7.04E-02	2019-05-04	-	-	-	557	433	145	D/N	Gac/Aac	rs6133278	-	1	-	HGNC	HGNC:1930	NM_001819.3	1	P1	Pfam:PF01271,PANTHER:PTHR10583,PANTHER:PTHR10583:SF4,MobiDB_lite:mobidb-lite	-	-	-	2.83324e+07	-	-	-	-
Patient 12	rs6133278	20:5922577-5922577	A	neutral(0.000)	tolerated(0.9)	benign(0.001)	missense_variant	MODERATE	CHGB	ENSG00000089199	Transcript	ENST00000455042.1	protein_coding	4.92E-02	2.74E-02	2.20E-02	2.63E-02	3.34E-01	4.31E-02	1.27E-02	3.47E-02	7.04E-02	2019-05-05	-	-	-	633	373	125	D/N	Gac/Aac	rs6133278	-	1	cds_end_NF	HGNC	HGNC:1930	-	3	-	Pfam:PF01271,PANTHER:PTHR10583,PANTHER:PTHR10583:SF4,MobiDB_lite:mobidb-lite	-	-	-	2.83324e+07	-	-	-	-
Patient 12	rs6133278	20:5922577-5922577	A	-	-	-	downstream_gene_variant	MODIFIER	CHGB	ENSG00000089199	Transcript	ENST00000488832.1	lncRNA	4.92E-02	2.74E-02	2.20E-02	2.63E-02	3.34E-01	4.31E-02	1.27E-02	3.47E-02	7.04E-02	-	-	-	-	-	-	-	-	-	rs6133278	4597	1	-	HGNC	HGNC:1930	-	2	-	-	-	-	-	2.83324e+07	-	-	-	-
Patient 12	rs881118	20:5922742-5922742	C	-	-	-	downstream_gene_variant	MODIFIER	CHGB	ENSG00000089199	Transcript	ENST00000488832.1	lncRNA	1.04E-01	2.13E-01	2.56E-01	6.84E-02	1.71E-01	1.95E-02	3.72E-02	7.83E-02	1.62E-01	-	-	-	-	-	-	-	-	-	rs881118	4762	1	-	HGNC	HGNC:1930	-	2	-	-	-	-	-	28332369,20007371,21544516,15219467	-	-	-	-
Patient 12	rs742710	20:5923382-5923382	T	-	-	-	downstream_gene_variant	MODIFIER	KANK1P1	ENSG00000215589	Transcript	ENST00000400619.3	processed_pseudogene	1.07E-01	2.47E-01	2.59E-01	7.03E-02	1.71E-01	1.95E-02	3.76E-02	8.24E-02	1.62E-01	-	-	-	-	-	-	-	-	-	rs742710,CM0910905,COSM6525631	4703	-1	-	HGNC	HGNC:52337	-	-	-	-	-	0,0,1	2000-01-01	23820649,20007371,20932227,15219467	-	-	-	-
Patient 12	rs742710	20:5923382-5923382	T	-	-	-	downstream_gene_variant	MODIFIER	CHGB	ENSG00000089199	Transcript	ENST00000455042.1	protein_coding	1.07E-01	2.47E-01	2.59E-01	7.03E-02	1.71E-01	1.95E-02	3.76E-02	8.24E-02	1.62E-01	-	-	-	-	-	-	-	-	-	rs742710,CM0910905,COSM6525631	309	1	cds_end_NF	HGNC	HGNC:1930	-	3	-	-	-	0,0,1	2000-01-01	23820649,20007371,20932227,15219467	-	-	-	-
Patient 13	rs34138827	9:99004963-99004963	A	neutral(0.272)	tolerated_low_confidence(0.11)	benign(0)	missense_variant	MODERATE	COL15A1	ENSG00000204291	Transcript	ENST00000375001.8	protein_coding	3.46E-02	3.14E-03	7.42E-02	4.27E-03	1.58E-01	0.00E+00	8.01E-04	1.93E-02	9.53E-02	9/42	-	-	-	1421	1266	422	M/I	atG/atA	rs34138827	-	1	-	HGNC	HGNC:2192	NM_001855.5	1	P2	PANTHER:PTHR24023,PANTHER:PTHR24023:SF912,MobiDB_lite:mobidb-lite	-	-	-	-	-	-	-	-
Patient 13	rs34138827	9:99004963-99004963	A	neutral(0.261)	tolerated_low_confidence(0.12)	benign(0)	missense_variant	MODERATE	COL15A1	ENSG00000204291	Transcript	ENST00000610452.1	protein_coding	3.46E-02	3.14E-03	7.42E-02	4.27E-03	1.58E-01	0.00E+00	8.01E-04	1.93E-02	9.53E-02	10/43	-	-	-	1615	1224	408	M/I	atG/atA	rs34138827	-	1	-	HGNC	HGNC:2192	-	5	A2	PANTHER:PTHR24023:SF912,PANTHER:PTHR24023,MobiDB_lite:mobidb-lite	-	-	-	-	-	-	-	-
Patient 13	rs377630412	6:129353315-129353315	A	neutral(0.021)	tolerated(0.38)	benign(0.049)	missense_variant	MODERATE	LAMA2	ENSG00000196569	Transcript	ENST00000617695.4	protein_coding	9.15E-05	0.00E+00	2.89E-05	1.98E-04	0.00E+00	0.00E+00	1.76E-04	0.00E+00	0.00E+00	32/63	-	-	-	4780	4675	1559	G/S	Ggc/Agc	rs377630412,COSM1243365	-	1	-	HGNC	HGNC:6482	-	5	A2	Gene3D:2.10.25.10,Pfam:PF00053,PROSITE_profiles:PS50027,PANTHER:PTHR10574,PANTHER:PTHR10574:SF291,SMART:SM00180,Superfamily:SSF57196,CDD:cd00055	-	0.1	0.1	-	-	-	-	-
Patient 13	rs377630412	6:129353315-129353315	A	neutral(0.019)	tolerated(0.38)	benign(0.029)	missense_variant	MODERATE	LAMA2	ENSG00000196569	Transcript	ENST00000421865.2	protein_coding	9.15E-05	0.00E+00	2.89E-05	1.98E-04	0.00E+00	0.00E+00	1.76E-04	0.00E+00	0.00E+00	32/65	-	-	-	4724	4675	1559	G/S	Ggc/Agc	rs377630412,COSM1243365	-	1	-	HGNC	HGNC:6482	-	5	P2	Gene3D:2.10.25.10,Pfam:PF00053,PROSITE_profiles:PS50027,PANTHER:PTHR10574,PANTHER:PTHR10574:SF291,SMART:SM00180,Superfamily:SSF57196,CDD:cd00055	-	0.1	0.1	-	-	-	-	-
Patient 13	rs377630412	6:129353315-129353315	A	neutral(0.018)	tolerated(0.38)	benign(0.015)	missense_variant	MODERATE	LAMA2	ENSG00000196569	Transcript	ENST00000618192.4	protein_coding	9.15E-05	0.00E+00	2.89E-05	1.98E-04	0.00E+00	0.00E+00	1.76E-04	0.00E+00	0.00E+00	32/64	-	-	-	4780	4675	1559	G/S	Ggc/Agc	rs377630412,COSM1243365	-	1	-	HGNC	HGNC:6482	-	5	A2	Gene3D:2.10.25.10,Pfam:PF00053,PROSITE_profiles:PS50027,PANTHER:PTHR10574,PANTHER:PTHR10574:SF291,SMART:SM00180,Superfamily:SSF57196,CDD:cd00055	-	0.1	0.1	-	-	-	-	-
Patient 13	rs16918128	9:99005021-99005021	A	neutral(0.000)	tolerated_low_confidence(1)	benign(0)	missense_variant	MODERATE	COL15A1	ENSG00000204291	Transcript	ENST00000375001.8	protein_coding	4.36E-02	3.77E-03	1.63E-01	4.29E-03	1.11E-01	9.79E-04	8.65E-04	2.68E-02	9.39E-02	9/42	-	-	-	1479	1324	442	A/T	Gcc/Acc	rs16918128	-	1	-	HGNC	HGNC:2192	NM_001855.5	1	P2	PANTHER:PTHR24023,PANTHER:PTHR24023:SF912,MobiDB_lite:mobidb-lite	-	-	-	-	-	-	-	-
Patient 13	rs16918128	9:99005021-99005021	A	neutral(0.000)	tolerated_low_confidence(1)	benign(0)	missense_variant	MODERATE	COL15A1	ENSG00000204291	Transcript	ENST00000610452.1	protein_coding	4.36E-02	3.77E-03	1.63E-01	4.29E-03	1.11E-01	9.79E-04	8.65E-04	2.68E-02	9.39E-02	10/43	-	-	-	1673	1282	428	A/T	Gcc/Acc	rs16918128	-	1	-	HGNC	HGNC:2192	-	5	A2	PANTHER:PTHR24023:SF912,PANTHER:PTHR24023,MobiDB_lite:mobidb-lite	-	-	-	-	-	-	-	-
Patient 13	rs147077184	6:129349348-129349348	T	deleterious(0.897)	deleterious(0)	probably_damaging(0.994)	missense_variant	MODERATE	LAMA2	ENSG00000196569	Transcript	ENST00000618192.4	protein_coding	3.73E-03	5.54E-04	2.60E-03	2.21E-02	0.00E+00	4.02E-03	4.29E-03	5.38E-03	2.29E-04	31/64	-	-	-	4592	4487	1496	A/V	gCt/gTt	rs147077184,CM146940,COSM3732750	-	1	-	HGNC	HGNC:6482	-	5	A2	Gene3D:2.10.25.10,Pfam:PF00053,PROSITE_patterns:PS01248,PROSITE_profiles:PS50027,PANTHER:PTHR10574,PANTHER:PTHR10574:SF291,SMART:SM00180,SMART:SM00181,Superfamily:SSF57196,CDD:cd00055	uncertain_significance,benign,conflicting_interpretations_of_pathogenicity,pathogenic	0,0,1	2001-01-01	2.57419e+07	-	-	-	-
Patient 13	rs147077184	6:129349348-129349348	T	deleterious(0.841)	deleterious(0)	probably_damaging(0.953)	missense_variant	MODERATE	LAMA2	ENSG00000196569	Transcript	ENST00000421865.2	protein_coding	3.73E-03	5.54E-04	2.60E-03	2.21E-02	0.00E+00	4.02E-03	4.29E-03	5.38E-03	2.29E-04	31/65	-	-	-	4536	4487	1496	A/V	gCt/gTt	rs147077184,CM146940,COSM3732750	-	1	-	HGNC	HGNC:6482	-	5	P2	Gene3D:2.10.25.10,Pfam:PF00053,PROSITE_patterns:PS01248,PROSITE_profiles:PS50027,PANTHER:PTHR10574,PANTHER:PTHR10574:SF291,SMART:SM00180,SMART:SM00181,Superfamily:SSF57196,CDD:cd00055	uncertain_significance,benign,conflicting_interpretations_of_pathogenicity,pathogenic	0,0,1	2001-01-01	2.57419e+07	-	-	-	-
Patient 13	rs35544077	9:99054627-99054627	G	deleterious(0.835)	deleterious(0.02)	probably_damaging(0.994)	missense_variant	MODERATE	COL15A1	ENSG00000204291	Transcript	ENST00000610452.1	protein_coding	9.40E-03	6.19E-04	3.76E-03	2.66E-02	1.10E-04	1.02E-03	8.14E-03	1.20E-02	3.04E-02	33/43	-	-	-	3351	2960	987	K/R	aAa/aGa	rs35544077	-	1	-	HGNC	HGNC:2192	-	5	A2	PANTHER:PTHR24023:SF912,PANTHER:PTHR24023,Superfamily:SSF56436	-	-	-	-	-	-	-	-
Patient 13	rs35544077	9:99054627-99054627	G	deleterious(0.803)	deleterious(0.02)	probably_damaging(0.978)	missense_variant	MODERATE	COL15A1	ENSG00000204291	Transcript	ENST00000375001.8	protein_coding	9.40E-03	6.19E-04	3.76E-03	2.66E-02	1.10E-04	1.02E-03	8.14E-03	1.20E-02	3.04E-02	32/42	-	-	-	3157	3002	1001	K/R	aAa/aGa	rs35544077	-	1	-	HGNC	HGNC:2192	NM_001855.5	1	P2	PANTHER:PTHR24023,PANTHER:PTHR24023:SF912,Superfamily:SSF56436	-	-	-	-	-	-	-	-
Patient 13	rs147077184	6:129349348-129349348	T	deleterious(0.750)	deleterious(0)	possibly_damaging(0.812)	missense_variant	MODERATE	LAMA2	ENSG00000196569	Transcript	ENST00000617695.4	protein_coding	3.73E-03	5.54E-04	2.60E-03	2.21E-02	0.00E+00	4.02E-03	4.29E-03	5.38E-03	2.29E-04	31/63	-	-	-	4592	4487	1496	A/V	gCt/gTt	rs147077184,CM146940,COSM3732750	-	1	-	HGNC	HGNC:6482	-	5	A2	Gene3D:2.10.25.10,Pfam:PF00053,PROSITE_patterns:PS01248,PROSITE_profiles:PS50027,PANTHER:PTHR10574,PANTHER:PTHR10574:SF291,SMART:SM00180,SMART:SM00181,Superfamily:SSF57196,CDD:cd00055	uncertain_significance,benign,conflicting_interpretations_of_pathogenicity,pathogenic	0,0,1	2001-01-01	2.57419e+07	-	-	-	-
Patient 13	rs377630412	6:129353315-129353315	A	-	-	-	regulatory_region_variant	MODIFIER	-	-	RegulatoryFeature	ENSR00001116164	enhancer	9.15E-05	0.00E+00	2.89E-05	1.98E-04	0.00E+00	0.00E+00	1.76E-04	0.00E+00	0.00E+00	-	-	-	-	-	-	-	-	-	rs377630412,COSM1243365	-	-	-	-	-	-	-	-	-	-	0.1	0.1	-	-	-	-	-
Patient 13	rs377630412	6:129353315-129353315	A	-	-	-	TF_binding_site_variant	MODIFIER	-	-	MotifFeature	ENSM00522016868	-	9.15E-05	0.00E+00	2.89E-05	1.98E-04	0.00E+00	0.00E+00	1.76E-04	0.00E+00	0.00E+00	-	-	-	-	-	-	-	-	-	rs377630412,COSM1243365	-	1	-	-	-	-	-	-	-	-	0.1	0.1	-	ENSM00522016868	6	Y	-78
Patient 13	rs377630412	6:129353315-129353315	A	-	-	-	TF_binding_site_variant	MODIFIER	-	-	MotifFeature	ENSM00494901775	-	9.15E-05	0.00E+00	2.89E-05	1.98E-04	0.00E+00	0.00E+00	1.76E-04	0.00E+00	0.00E+00	-	-	-	-	-	-	-	-	-	rs377630412,COSM1243365	-	-1	-	-	-	-	-	-	-	-	0.1	0.1	-	ENSM00494901775	12	N	-4
Patient 13	rs377630412	6:129353315-129353315	A	-	-	-	TF_binding_site_variant	MODIFIER	-	-	MotifFeature	ENSM00525014827	-	9.15E-05	0.00E+00	2.89E-05	1.98E-04	0.00E+00	0.00E+00	1.76E-04	0.00E+00	0.00E+00	-	-	-	-	-	-	-	-	-	rs377630412,COSM1243365	-	1	-	-	-	-	-	-	-	-	0.1	0.1	-	ENSM00525014827	5	N	-27
Patient 16	rs144415985	CHR_HSCHR6_MHC_QBL_CTG1:31999499-31999499	T	neutral(0.463)	deleterious(0)	benign(0.191)	missense_variant	MODERATE	TNXB	ENSG00000229353	Transcript	ENST00000424713.5	protein_coding	-	-	-	-	-	-	-	-	-	37/38	-	-	-	9702	9703	3235	A/T	Gct/Act	rs144415985,rs9501600	-	-1	cds_start_NF	HGNC	HGNC:11976	-	5	-	Gene3D:3.90.215.20,Pfam:PF00147,PROSITE_profiles:PS51406,PANTHER:PTHR19143,PANTHER:PTHR19143:SF358,SMART:SM00186,Superfamily:SSF56496,CDD:cd00087	-	-	-	-	-	-	-	-
Patient 16	rs367685759	CHR_HSCHR6_MHC_MCF_CTG1:32125806-32125806	T	neutral(0.443)	deleterious(0.04)	benign(0.302)	missense_variant	MODERATE	TNXB	ENSG00000206258	Transcript	ENST00000424718.5	protein_coding	-	-	-	-	-	-	-	-	-	28/44	-	-	-	9797	9595	3199	V/M	Gtg/Atg	rs367685759	-	-1	-	HGNC	HGNC:11976	-	5	-	Gene3D:2.60.40.10,Pfam:PF00041,PROSITE_profiles:PS50853,PANTHER:PTHR46708,PANTHER:PTHR46708,PANTHER:PTHR46708:SF3,PANTHER:PTHR46708:SF3,SMART:SM00060,Superfamily:SSF49265,CDD:cd00063	uncertain_significance	-	1	2.4088e+07	-	-	-	-
Patient 16	rs2652098	5:83512253-83512253	T	neutral(0.324)	tolerated(0.06)	benign(0.026)	missense_variant	MODERATE	VCAN	ENSG00000038427	Transcript	ENST00000513984.5	protein_coding	3.15E-02	3.14E-03	4.11E-03	3.38E-03	2.13E-01	8.32E-04	6.22E-03	1.70E-02	9.71E-02	2019-06-06	-	-	-	1138	899	300	S/L	tCg/tTg	rs2652098	-	1	-	HGNC	HGNC:2464	-	1	-	CDD:cd03520,Pfam:PF00193,Gene3D:3.10.100.10,SMART:SM00445,Superfamily:SSF56436,PROSITE_profiles:PS50963,PANTHER:PTHR22804:SF6,PANTHER:PTHR22804,PROSITE_patterns:PS01241	benign	-	1	2.57419e+07	-	-	-	-
Patient 16	rs367685759	CHR_HSCHR6_MHC_QBL_CTG1:32007008-32007008	T	neutral(0.323)	tolerated(0.06)	benign(0.014)	missense_variant	MODERATE	TNXB	ENSG00000229353	Transcript	ENST00000424713.5	protein_coding	-	-	-	-	-	-	-	-	-	22/38	-	-	-	6816	6817	2273	V/M	Gtg/Atg	rs367685759	-	-1	cds_start_NF	HGNC	HGNC:11976	-	5	-	Gene3D:2.60.40.10,Pfam:PF00041,PROSITE_profiles:PS50853,PANTHER:PTHR19143,PANTHER:PTHR19143:SF358,SMART:SM00060,Superfamily:SSF49265,CDD:cd00063,Low_complexity_(Seg):seg	uncertain_significance	-	1	2.4088e+07	-	-	-	-
Patient 16	rs2652098	5:83512253-83512253	T	neutral(0.323)	tolerated(0.06)	benign(0.006)	missense_variant	MODERATE	VCAN	ENSG00000038427	Transcript	ENST00000502527.2	protein_coding	3.15E-02	3.14E-03	4.11E-03	3.38E-03	2.13E-01	8.32E-04	6.22E-03	1.70E-02	9.71E-02	6/13	-	-	-	1004	899	300	S/L	tCg/tTg	rs2652098	-	1	-	HGNC	HGNC:2464	-	1	A2	CDD:cd03520,Gene3D:3.10.100.10,Pfam:PF00193,SMART:SM00445,Superfamily:SSF56436,PROSITE_profiles:PS50963,PANTHER:PTHR22804:SF6,PANTHER:PTHR22804,PROSITE_patterns:PS01241	benign	-	1	2.57419e+07	-	-	-	-
Patient 16	rs144502710	5:83520540-83520540	C	neutral(0.208)	tolerated(0.33)	possibly_damaging(0.544)	missense_variant	MODERATE	VCAN	ENSG00000038427	Transcript	ENST00000342785.8	protein_coding	2.47E-04	0.00E+00	5.50E-04	2.98E-04	0.00E+00	0.00E+00	2.91E-04	1.64E-04	1.96E-04	7/14	-	-	-	2590	2234	745	K/T	aAg/aCg	rs144502710	-	1	-	HGNC	HGNC:2464	-	1	A2	PANTHER:PTHR22804,PANTHER:PTHR22804:SF6	likely_benign	-	1	25741868	-	-	-	-
Patient 16	rs140770834	CHR_HSCHR6_MHC_MCF_CTG1:32141291-32141291	G	neutral(0.163)	tolerated(0.31)	benign(0.419)	missense_variant	MODERATE	TNXB	ENSG00000206258	Transcript	ENST00000424718.5	protein_coding	-	-	-	-	-	-	-	-	-	19/44	-	-	-	7013	6811	2271	V/L	Gtg/Ctg	rs140770834	-	-1	-	HGNC	HGNC:11976	-	5	-	Gene3D:2.60.40.10,PROSITE_profiles:PS50853,PANTHER:PTHR46708,PANTHER:PTHR46708:SF3,SMART:SM00060,Superfamily:SSF49265,CDD:cd00063	benign,likely_benign	-	1	25741868	-	-	-	-
Patient 16	rs144502710	5:83520540-83520540	C	neutral(0.157)	tolerated(0.2)	benign(0.343)	missense_variant	MODERATE	VCAN	ENSG00000038427	Transcript	ENST00000265077.8	protein_coding	2.47E-04	0.00E+00	5.50E-04	2.98E-04	0.00E+00	0.00E+00	2.91E-04	1.64E-04	1.96E-04	7/15	-	-	-	2520	2234	745	K/T	aAg/aCg	rs144502710	-	1	-	HGNC	HGNC:2464	NM_004385.5	1	P3	PANTHER:PTHR22804,PANTHER:PTHR22804:SF6	likely_benign	-	1	25741868	-	-	-	-
Patient 16	rs140770834	CHR_HSCHR6_MHC_MCF_CTG1:32141291-32141291	G	neutral(0.053)	tolerated(0.29)	benign(0.239)	missense_variant	MODERATE	TNXB	ENSG00000206258	Transcript	ENST00000548649.1	protein_coding	-	-	-	-	-	-	-	-	-	19/44	-	-	-	7013	6811	2271	V/L	Gtg/Ctg	rs140770834	-	-1	-	HGNC	HGNC:11976	-	5	-	Gene3D:2.60.40.10,PROSITE_profiles:PS50853,PANTHER:PTHR46708,PANTHER:PTHR46708:SF3,SMART:SM00060,Superfamily:SSF49265,CDD:cd00063	benign,likely_benign	-	1	25741868	-	-	-	-
Patient 16	rs2652098	5:83512253-83512253	T	neutral(0.044)	tolerated(0.21)	benign(0.013)	missense_variant	MODERATE	VCAN	ENSG00000038427	Transcript	ENST00000342785.8	protein_coding	3.15E-02	3.14E-03	4.11E-03	3.38E-03	2.13E-01	8.32E-04	6.22E-03	1.70E-02	9.71E-02	6/14	-	-	-	1255	899	300	S/L	tCg/tTg	rs2652098	-	1	-	HGNC	HGNC:2464	-	1	A2	CDD:cd03520,Pfam:PF00193,Gene3D:3.10.100.10,SMART:SM00445,Superfamily:SSF56436,PROSITE_profiles:PS50963,PANTHER:PTHR22804,PANTHER:PTHR22804:SF6,PROSITE_patterns:PS01241	benign	-	1	2.57419e+07	-	-	-	-
Patient 16	rs2652098	5:83512253-83512253	T	neutral(0.043)	tolerated(0.22)	benign(0.021)	missense_variant	MODERATE	VCAN	ENSG00000038427	Transcript	ENST00000512590.6	protein_coding	3.15E-02	3.14E-03	4.11E-03	3.38E-03	2.13E-01	8.32E-04	6.22E-03	1.70E-02	9.71E-02	6/14	-	-	-	1165	755	252	S/L	tCg/tTg	rs2652098	-	1	-	HGNC	HGNC:2464	-	1	-	Gene3D:3.10.100.10,Pfam:PF00193,PROSITE_patterns:PS01241,PROSITE_profiles:PS50963,PANTHER:PTHR22804,PANTHER:PTHR22804:SF6,SMART:SM00445,Superfamily:SSF56436,CDD:cd03520	benign	-	1	2.57419e+07	-	-	-	-
Patient 16	rs144502710	5:83520540-83520540	C	neutral(0.039)	tolerated(0.33)	benign(0.165)	missense_variant	MODERATE	VCAN	ENSG00000038427	Transcript	ENST00000512590.6	protein_coding	2.47E-04	0.00E+00	5.50E-04	2.98E-04	0.00E+00	0.00E+00	2.91E-04	1.64E-04	1.96E-04	7/14	-	-	-	2500	2090	697	K/T	aAg/aCg	rs144502710	-	1	-	HGNC	HGNC:2464	-	1	-	PANTHER:PTHR22804,PANTHER:PTHR22804:SF6	likely_benign	-	1	25741868	-	-	-	-
Patient 16	rs140770834	CHR_HSCHR6_MHC_QBL_CTG1:32022492-32022492	G	neutral(0.038)	tolerated(0.27)	benign(0.067)	missense_variant	MODERATE	TNXB	ENSG00000229353	Transcript	ENST00000424713.5	protein_coding	-	-	-	-	-	-	-	-	-	13/38	-	-	-	4032	4033	1345	V/L	Gtg/Ctg	rs140770834	-	-1	cds_start_NF	HGNC	HGNC:11976	-	5	-	Gene3D:2.60.40.10,PROSITE_profiles:PS50853,PANTHER:PTHR19143,PANTHER:PTHR19143:SF358,SMART:SM00060,Superfamily:SSF49265,CDD:cd00063	benign,likely_benign	-	1	25741868	-	-	-	-
Patient 16	rs140770834	CHR_HSCHR6_MHC_DBB_CTG1:32040666-32040666	G	neutral(0.037)	tolerated(0.3)	benign(0.107)	missense_variant	MODERATE	TNXB	ENSG00000231608	Transcript	ENST00000440248.5	protein_coding	-	-	-	-	-	-	-	-	-	19/44	-	-	-	7013	6811	2271	V/L	Gtg/Ctg	rs140770834	-	-1	-	HGNC	HGNC:11976	-	5	-	Gene3D:2.60.40.10,PROSITE_profiles:PS50853,PANTHER:PTHR46708,PANTHER:PTHR46708:SF3,SMART:SM00060,Superfamily:SSF49265,CDD:cd00063	benign,likely_benign	-	1	25741868	-	-	-	-
Patient 16	rs61746206	6:32097336-32097336	T	neutral(0.034)	tolerated_low_confidence(0.27)	benign(0.003)	missense_variant	MODERATE	TNXB	ENSG00000168477	Transcript	ENST00000479795.1	protein_coding	3.47E-02	1.06E-02	7.28E-03	1.35E-02	5.26E-02	2.05E-02	2.10E-02	3.00E-02	1.36E-01	2019-05-03	-	-	-	658	517	173	A/T	Gct/Act	rs61746206,CM1310978	-	-1	-	HGNC	HGNC:11976	-	1	-	PANTHER:PTHR46708,PANTHER:PTHR46708:SF3	benign	-	1.1	25741868	-	-	-	-
Patient 16	rs140770834	6:32064851-32064851	G	neutral(0.033)	tolerated(0.29)	benign(0.062)	missense_variant	MODERATE	TNXB	ENSG00000168477	Transcript	ENST00000375244.7	protein_coding	6.53E-03	6.28E-04	4.48E-03	2.83E-02	1.15E-02	5.11E-04	4.53E-03	1.10E-02	1.22E-02	19/44	-	-	-	7013	6811	2271	V/L	Gtg/Ctg	rs140770834	-	-1	-	HGNC	HGNC:11976	-	5	A2	PROSITE_profiles:PS50853,CDD:cd00063,PANTHER:PTHR46708:SF3,PANTHER:PTHR46708,Gene3D:2.60.40.10,SMART:SM00060,Superfamily:SSF49265	benign,likely_benign	-	1	25741868	-	-	-	-
Patient 16	rs140770834	6:32064851-32064851	G	neutral(0.033)	tolerated(0.29)	benign(0.062)	missense_variant	MODERATE	TNXB	ENSG00000168477	Transcript	ENST00000644971.2	protein_coding	6.53E-03	6.28E-04	4.48E-03	2.83E-02	1.15E-02	5.11E-04	4.53E-03	1.10E-02	1.22E-02	19/44	-	-	-	6977	6811	2271	V/L	Gtg/Ctg	rs140770834	-	-1	-	HGNC	HGNC:11976	NM_001365276.2	-	A2	PROSITE_profiles:PS50853,CDD:cd00063,PANTHER:PTHR46708:SF3,PANTHER:PTHR46708,Gene3D:2.60.40.10,SMART:SM00060,Superfamily:SSF49265	benign,likely_benign	-	1	25741868	-	-	-	-
Patient 16	rs140770834	CHR_HSCHR6_MHC_DBB_CTG1:32040666-32040666	G	neutral(0.031)	tolerated(0.29)	benign(0.029)	missense_variant	MODERATE	TNXB	ENSG00000231608	Transcript	ENST00000550212.1	protein_coding	-	-	-	-	-	-	-	-	-	19/44	-	-	-	7013	6811	2271	V/L	Gtg/Ctg	rs140770834	-	-1	-	HGNC	HGNC:11976	-	5	-	Gene3D:2.60.40.10,PROSITE_profiles:PS50853,PANTHER:PTHR46708,PANTHER:PTHR46708:SF3,SMART:SM00060,Superfamily:SSF49265,CDD:cd00063	benign,likely_benign	-	1	25741868	-	-	-	-
Patient 16	rs140770834	CHR_HSCHR6_MHC_COX_CTG1:32013292-32013292	G	neutral(0.030)	tolerated(0.29)	benign(0.022)	missense_variant	MODERATE	TNXB	ENSG00000233323	Transcript	ENST00000549232.1	protein_coding	-	-	-	-	-	-	-	-	-	19/44	-	-	-	7013	6811	2271	V/L	Gtg/Ctg	rs140770834	-	-1	-	HGNC	HGNC:11976	-	5	-	PROSITE_profiles:PS50853,CDD:cd00063,PANTHER:PTHR46708,PANTHER:PTHR46708:SF3,Gene3D:2.60.40.10,SMART:SM00060,Superfamily:SSF49265	benign,likely_benign	-	1	25741868	-	-	-	-
Patient 16	rs2652098	5:83512253-83512253	T	neutral(0.030)	tolerated(0.3)	benign(0.031)	missense_variant	MODERATE	VCAN	ENSG00000038427	Transcript	ENST00000513960.5	protein_coding	3.15E-02	3.14E-03	4.11E-03	3.38E-03	2.13E-01	8.32E-04	6.22E-03	1.70E-02	9.71E-02	2019-07-06	-	-	-	1152	899	300	S/L	tCg/tTg	rs2652098	-	1	cds_end_NF	HGNC	HGNC:2464	-	1	-	CDD:cd03520,Pfam:PF00193,Gene3D:3.10.100.10,SMART:SM00445,Superfamily:SSF56436,PROSITE_profiles:PS50963,PANTHER:PTHR22804:SF6,PANTHER:PTHR22804,PROSITE_patterns:PS01241	benign	-	1	2.57419e+07	-	-	-	-
Patient 16	rs140770834	CHR_HSCHR6_MHC_COX_CTG1:32013292-32013292	G	neutral(0.029)	tolerated(0.31)	benign(0.03)	missense_variant	MODERATE	TNXB	ENSG00000233323	Transcript	ENST00000383159.6	protein_coding	-	-	-	-	-	-	-	-	-	19/44	-	-	-	7013	6811	2271	V/L	Gtg/Ctg	rs140770834	-	-1	-	HGNC	HGNC:11976	-	5	-	Gene3D:2.60.40.10,PROSITE_profiles:PS50853,PANTHER:PTHR46708,PANTHER:PTHR46708:SF3,SMART:SM00060,Superfamily:SSF49265,CDD:cd00063	benign,likely_benign	-	1	25741868	-	-	-	-
Patient 16	rs140770834	6:32064851-32064851	G	neutral(0.028)	tolerated(0.31)	benign(0.025)	missense_variant	MODERATE	TNXB	ENSG00000168477	Transcript	ENST00000647633.1	protein_coding	6.53E-03	6.28E-04	4.48E-03	2.83E-02	1.15E-02	5.11E-04	4.53E-03	1.10E-02	1.22E-02	20/45	-	-	-	7712	7552	2518	V/L	Gtg/Ctg	rs140770834	-	-1	-	HGNC	HGNC:11976	-	-	P5	PROSITE_profiles:PS50853,CDD:cd00063,PANTHER:PTHR46708,PANTHER:PTHR46708:SF3,Gene3D:2.60.40.10,SMART:SM00060,Superfamily:SSF49265	benign,likely_benign	-	1	25741868	-	-	-	-
Patient 16	rs140770834	CHR_HSCHR6_MHC_SSTO_CTG1:32057503-32057503	G	neutral(0.018)	tolerated(0.42)	benign(0.054)	missense_variant	MODERATE	TNXB	ENSG00000236236	Transcript	ENST00000412618.5	protein_coding	-	-	-	-	-	-	-	-	-	2/27	-	-	-	591	592	198	V/L	Gtg/Ctg	rs140770834	-	-1	cds_start_NF	HGNC	HGNC:11976	-	5	-	Gene3D:2.60.40.10,PROSITE_profiles:PS50853,PANTHER:PTHR19143,PANTHER:PTHR19143:SF358,SMART:SM00060,Superfamily:SSF49265,CDD:cd00063	benign,likely_benign	-	1	25741868	-	-	-	-
Patient 16	rs61746206	6:32097336-32097336	T	neutral(0.018)	tolerated(0.38)	benign(0)	missense_variant	MODERATE	TNXB	ENSG00000168477	Transcript	ENST00000647633.1	protein_coding	3.47E-02	1.06E-02	7.28E-03	1.35E-02	5.26E-02	2.05E-02	2.10E-02	3.00E-02	1.36E-01	3/45	-	-	-	677	517	173	A/T	Gct/Act	rs61746206,CM1310978	-	-1	-	HGNC	HGNC:11976	-	-	P5	PANTHER:PTHR46708,PANTHER:PTHR46708:SF3	benign	-	1.1	25741868	-	-	-	-
Patient 16	rs61746206	6:32097336-32097336	T	neutral(0.017)	tolerated_low_confidence(0.41)	benign(0.031)	missense_variant	MODERATE	TNXB	ENSG00000168477	Transcript	ENST00000613214.4	protein_coding	3.47E-02	1.06E-02	7.28E-03	1.35E-02	5.26E-02	2.05E-02	2.10E-02	3.00E-02	1.36E-01	2/19	-	-	-	517	517	173	A/T	Gct/Act	rs61746206,CM1310978	-	-1	-	HGNC	HGNC:11976	-	5	-	PANTHER:PTHR46708:SF3,PANTHER:PTHR46708	benign	-	1.1	25741868	-	-	-	-
Patient 16	rs61746206	6:32097336-32097336	T	neutral(0.016)	tolerated(0.4)	benign(0.005)	missense_variant	MODERATE	TNXB	ENSG00000168477	Transcript	ENST00000375244.7	protein_coding	3.47E-02	1.06E-02	7.28E-03	1.35E-02	5.26E-02	2.05E-02	2.10E-02	3.00E-02	1.36E-01	3/44	-	-	-	719	517	173	A/T	Gct/Act	rs61746206,CM1310978	-	-1	-	HGNC	HGNC:11976	-	5	A2	PANTHER:PTHR46708:SF3,PANTHER:PTHR46708	benign	-	1.1	25741868	-	-	-	-
Patient 16	rs61746206	6:32097336-32097336	T	neutral(0.016)	tolerated(0.4)	benign(0.005)	missense_variant	MODERATE	TNXB	ENSG00000168477	Transcript	ENST00000644971.2	protein_coding	3.47E-02	1.06E-02	7.28E-03	1.35E-02	5.26E-02	2.05E-02	2.10E-02	3.00E-02	1.36E-01	3/44	-	-	-	683	517	173	A/T	Gct/Act	rs61746206,CM1310978	-	-1	-	HGNC	HGNC:11976	NM_001365276.2	-	A2	PANTHER:PTHR46708:SF3,PANTHER:PTHR46708	benign	-	1.1	25741868	-	-	-	-
Patient 16	rs61746206	CHR_HSCHR6_MHC_COX_CTG1:32045788-32045788	T	neutral(0.016)	tolerated(0.4)	benign(0)	missense_variant	MODERATE	TNXB	ENSG00000233323	Transcript	ENST00000383159.6	protein_coding	-	-	-	-	-	-	-	-	-	3/44	-	-	-	719	517	173	A/T	Gct/Act	rs61746206	-	-1	-	HGNC	HGNC:11976	-	5	-	PANTHER:PTHR46708,PANTHER:PTHR46708:SF3	benign	-	1	25741868	-	-	-	-
Patient 16	rs61746206	CHR_HSCHR6_MHC_COX_CTG1:32045788-32045788	T	neutral(0.016)	tolerated(0.4)	benign(0.007)	missense_variant	MODERATE	TNXB	ENSG00000233323	Transcript	ENST00000549232.1	protein_coding	-	-	-	-	-	-	-	-	-	3/44	-	-	-	719	517	173	A/T	Gct/Act	rs61746206	-	-1	-	HGNC	HGNC:11976	-	5	-	PANTHER:PTHR46708,PANTHER:PTHR46708:SF3	benign	-	1	25741868	-	-	-	-
Patient 16	rs61746206	CHR_HSCHR6_MHC_MCF_CTG1:32173769-32173769	T	neutral(0.016)	tolerated(0.41)	benign(0.023)	missense_variant	MODERATE	TNXB	ENSG00000206258	Transcript	ENST00000424718.5	protein_coding	-	-	-	-	-	-	-	-	-	3/44	-	-	-	719	517	173	A/T	Gct/Act	rs61746206	-	-1	-	HGNC	HGNC:11976	-	5	-	PANTHER:PTHR46708,PANTHER:PTHR46708:SF3	benign	-	1	25741868	-	-	-	-
Patient 16	rs61746206	CHR_HSCHR6_MHC_DBB_CTG1:32073130-32073130	T	neutral(0.015)	tolerated(0.42)	benign(0.031)	missense_variant	MODERATE	TNXB	ENSG00000231608	Transcript	ENST00000440248.5	protein_coding	-	-	-	-	-	-	-	-	-	3/44	-	-	-	719	517	173	A/T	Gct/Act	rs61746206	-	-1	-	HGNC	HGNC:11976	-	5	-	PANTHER:PTHR46708,PANTHER:PTHR46708:SF3	benign	-	1	25741868	-	-	-	-
Patient 16	rs61746206	CHR_HSCHR6_MHC_MCF_CTG1:32173769-32173769	T	neutral(0.015)	tolerated(0.41)	benign(0.01)	missense_variant	MODERATE	TNXB	ENSG00000206258	Transcript	ENST00000548649.1	protein_coding	-	-	-	-	-	-	-	-	-	3/44	-	-	-	719	517	173	A/T	Gct/Act	rs61746206	-	-1	-	HGNC	HGNC:11976	-	5	-	PANTHER:PTHR46708,PANTHER:PTHR46708:SF3	benign	-	1	25741868	-	-	-	-
Patient 16	rs61746206	CHR_HSCHR6_MHC_DBB_CTG1:32073130-32073130	T	neutral(0.014)	tolerated(0.42)	benign(0.006)	missense_variant	MODERATE	TNXB	ENSG00000231608	Transcript	ENST00000550212.1	protein_coding	-	-	-	-	-	-	-	-	-	3/44	-	-	-	719	517	173	A/T	Gct/Act	rs61746206	-	-1	-	HGNC	HGNC:11976	-	5	-	PANTHER:PTHR46708,PANTHER:PTHR46708:SF3	benign	-	1	25741868	-	-	-	-
Patient 16	rs61746206	CHR_HSCHR6_MHC_MANN_CTG1:32136743-32136743	T	neutral(0.013)	tolerated_low_confidence(0.44)	benign(0)	missense_variant	MODERATE	TNXB	ENSG00000236221	Transcript	ENST00000451159.1	protein_coding	-	-	-	-	-	-	-	-	-	2/18	-	-	-	525	517	173	A/T	Gct/Act	rs61746206	-	-1	cds_end_NF	HGNC	HGNC:11976	-	5	-	PANTHER:PTHR46708,PANTHER:PTHR46708:SF3	benign	-	1	25741868	-	-	-	-
Patient 16	rs140770834	CHR_HSCHR6_MHC_MANN_CTG1:32104236-32104236	G	neutral(0.011)	tolerated(0.49)	benign(0.005)	missense_variant	MODERATE	TNXB	ENSG00000236221	Transcript	ENST00000451159.1	protein_coding	-	-	-	-	-	-	-	-	-	18/18	-	-	-	6819	6811	2271	V/L	Gtg/Ctg	rs140770834	-	-1	cds_end_NF	HGNC	HGNC:11976	-	5	-	PROSITE_profiles:PS50853,CDD:cd00063,PANTHER:PTHR46708,PANTHER:PTHR46708:SF3,Gene3D:2.60.40.10,SMART:SM00060,Superfamily:SSF49265	benign,likely_benign	-	1	25741868	-	-	-	-
Patient 16	rs2652098	5:83512253-83512253	T	neutral(0.009)	tolerated(0.52)	benign(0.007)	missense_variant	MODERATE	VCAN	ENSG00000038427	Transcript	ENST00000343200.9	protein_coding	3.15E-02	3.14E-03	4.11E-03	3.38E-03	2.13E-01	8.32E-04	6.22E-03	1.70E-02	9.71E-02	6/14	-	-	-	1255	899	300	S/L	tCg/tTg	rs2652098	-	1	-	HGNC	HGNC:2464	-	1	A2	CDD:cd03520,Pfam:PF00193,Gene3D:3.10.100.10,SMART:SM00445,Superfamily:SSF56436,PROSITE_profiles:PS50963,PANTHER:PTHR22804,PANTHER:PTHR22804:SF6,PROSITE_patterns:PS01241	benign	-	1	2.57419e+07	-	-	-	-
Patient 16	rs2652098	5:83512253-83512253	T	neutral(0.007)	tolerated(0.55)	benign(0.009)	missense_variant	MODERATE	VCAN	ENSG00000038427	Transcript	ENST00000265077.8	protein_coding	3.15E-02	3.14E-03	4.11E-03	3.38E-03	2.13E-01	8.32E-04	6.22E-03	1.70E-02	9.71E-02	6/15	-	-	-	1185	899	300	S/L	tCg/tTg	rs2652098	-	1	-	HGNC	HGNC:2464	NM_004385.5	1	P3	Gene3D:3.10.100.10,Pfam:PF00193,PROSITE_patterns:PS01241,PROSITE_profiles:PS50963,PANTHER:PTHR22804,PANTHER:PTHR22804:SF6,SMART:SM00445,Superfamily:SSF56436,CDD:cd03520	benign	-	1	2.57419e+07	-	-	-	-
Patient 16	rs201510617	CHR_HSCHR6_MHC_SSTO_CTG1:32035001-32035001	T	deleterious(0.945)	deleterious(0)	probably_damaging(1)	missense_variant	MODERATE	TNXB	ENSG00000236236	Transcript	ENST00000412618.5	protein_coding	-	-	-	-	-	-	-	-	-	24/27	-	-	-	5938	5939	1980	R/H	cGc/cAc	rs201510617,rs6457477	-	-1	cds_start_NF	HGNC	HGNC:11976	-	5	-	Gene3D:3.90.215.20,Pfam:PF00147,PROSITE_profiles:PS51406,PANTHER:PTHR19143,PANTHER:PTHR19143:SF358,SMART:SM00186,Superfamily:SSF56496,CDD:cd00087	uncertain_significance	-	1	25741868,26075496,29197384	-	-	-	-
Patient 16	rs201510617	CHR_HSCHR6_MHC_SSTO_CTG1:32035001-32035001	T	deleterious(0.945)	deleterious(0)	probably_damaging(1)	missense_variant	MODERATE	TNXB	ENSG00000236236	Transcript	ENST00000546684.2	protein_coding	-	-	-	-	-	-	-	-	-	12/15	-	-	-	1952	1097	366	R/H	cGc/cAc	rs201510617,rs6457477	-	-1	-	HGNC	HGNC:11976	-	1	-	Gene3D:3.90.215.20,Pfam:PF00147,PROSITE_profiles:PS51406,PANTHER:PTHR19143,PANTHER:PTHR19143:SF358,SMART:SM00186,Superfamily:SSF56496,CDD:cd00087	uncertain_significance	-	1	25741868,26075496,29197384	-	-	-	-
Patient 16	rs201510617	CHR_HSCHR6_MHC_COX_CTG1:31990790-31990790	T	deleterious(0.935)	deleterious(0)	probably_damaging(0.999)	missense_variant	MODERATE	TNXB	ENSG00000233323	Transcript	ENST00000549232.1	protein_coding	-	-	-	-	-	-	-	-	-	41/44	-	-	-	12420	12218	4073	R/H	cGc/cAc	rs201510617,rs6457477	-	-1	-	HGNC	HGNC:11976	-	5	-	PROSITE_profiles:PS51406,CDD:cd00087,PANTHER:PTHR46708,PANTHER:PTHR46708:SF3,Gene3D:3.90.215.20,Pfam:PF00147,SMART:SM00186,Superfamily:SSF56496	uncertain_significance	-	1	25741868,26075496,29197384	-	-	-	-
Patient 16	rs201510617	CHR_HSCHR6_MHC_DBB_CTG1:32018164-32018164	T	deleterious(0.935)	deleterious(0)	probably_damaging(0.999)	missense_variant	MODERATE	TNXB	ENSG00000231608	Transcript	ENST00000440248.5	protein_coding	-	-	-	-	-	-	-	-	-	41/44	-	-	-	12360	12158	4053	R/H	cGc/cAc	rs201510617,rs6457477	-	-1	-	HGNC	HGNC:11976	-	5	-	Gene3D:3.90.215.20,Pfam:PF00147,PROSITE_profiles:PS51406,PANTHER:PTHR46708,PANTHER:PTHR46708:SF3,SMART:SM00186,Superfamily:SSF56496,CDD:cd00087	uncertain_significance	-	1	25741868,26075496,29197384	-	-	-	-
Patient 16	rs201510617	CHR_HSCHR6_MHC_MCF_CTG1:32118789-32118789	T	deleterious(0.935)	deleterious(0)	probably_damaging(0.999)	missense_variant	MODERATE	TNXB	ENSG00000206258	Transcript	ENST00000548649.1	protein_coding	-	-	-	-	-	-	-	-	-	41/44	-	-	-	12420	12218	4073	R/H	cGc/cAc	rs201510617,rs6457477	-	-1	-	HGNC	HGNC:11976	-	5	-	Gene3D:3.90.215.20,Pfam:PF00147,PROSITE_profiles:PS51406,PANTHER:PTHR46708,PANTHER:PTHR46708:SF3,SMART:SM00186,Superfamily:SSF56496,CDD:cd00087	uncertain_significance	-	1	25741868,26075496,29197384	-	-	-	-
Patient 16	rs201510617	6:32042349-32042349	T	deleterious(0.919)	deleterious(0)	probably_damaging(0.998)	missense_variant	MODERATE	TNXB	ENSG00000168477	Transcript	ENST00000451343.4	protein_coding	3.17E-02	6.88E-02	1.18E-02	1.47E-02	2.69E-02	1.34E-02	2.66E-02	2.56E-02	8.27E-02	10/13	-	-	-	2420	1511	504	R/H	cGc/cAc	rs201510617	-	-1	-	HGNC	HGNC:11976	-	1	-	PROSITE_profiles:PS51406,CDD:cd00087,PANTHER:PTHR19143:SF358,PANTHER:PTHR19143,Gene3D:3.90.215.20,Pfam:PF00147,SMART:SM00186,Superfamily:SSF56496	uncertain_significance	-	1	2.57419e+07	-	-	-	-
Patient 16	rs201510617	6:32042349-32042349	T	deleterious(0.919)	deleterious(0)	probably_damaging(0.998)	missense_variant	MODERATE	TNXB	ENSG00000168477	Transcript	ENST00000647633.1	protein_coding	3.17E-02	6.88E-02	1.18E-02	1.47E-02	2.69E-02	1.34E-02	2.66E-02	2.56E-02	8.27E-02	42/45	-	-	-	13125	12965	4322	R/H	cGc/cAc	rs201510617	-	-1	-	HGNC	HGNC:11976	-	-	P5	PROSITE_profiles:PS51406,CDD:cd00087,PANTHER:PTHR46708,PANTHER:PTHR46708:SF3,Pfam:PF00147,Gene3D:3.90.215.20,SMART:SM00186,Superfamily:SSF56496	uncertain_significance	-	1	2.57419e+07	-	-	-	-
Patient 16	rs201510617	CHR_HSCHR6_MHC_COX_CTG1:31990790-31990790	T	deleterious(0.919)	deleterious(0)	probably_damaging(0.998)	missense_variant	MODERATE	TNXB	ENSG00000233323	Transcript	ENST00000383159.6	protein_coding	-	-	-	-	-	-	-	-	-	41/44	-	-	-	12360	12158	4053	R/H	cGc/cAc	rs201510617,rs6457477	-	-1	-	HGNC	HGNC:11976	-	5	-	Gene3D:3.90.215.20,Pfam:PF00147,PROSITE_profiles:PS51406,PANTHER:PTHR46708,PANTHER:PTHR46708:SF3,SMART:SM00186,Superfamily:SSF56496,CDD:cd00087	uncertain_significance	-	1	25741868,26075496,29197384	-	-	-	-
Patient 16	rs201510617	CHR_HSCHR6_MHC_DBB_CTG1:32018164-32018164	T	deleterious(0.919)	deleterious(0)	probably_damaging(0.998)	missense_variant	MODERATE	TNXB	ENSG00000231608	Transcript	ENST00000550212.1	protein_coding	-	-	-	-	-	-	-	-	-	41/44	-	-	-	12420	12218	4073	R/H	cGc/cAc	rs201510617,rs6457477	-	-1	-	HGNC	HGNC:11976	-	5	-	Gene3D:3.90.215.20,Pfam:PF00147,PROSITE_profiles:PS51406,PANTHER:PTHR46708,PANTHER:PTHR46708:SF3,SMART:SM00186,Superfamily:SSF56496,CDD:cd00087	uncertain_significance	-	1	25741868,26075496,29197384	-	-	-	-
Patient 16	rs201510617	CHR_HSCHR6_MHC_QBL_CTG1:31999991-31999991	T	deleterious(0.919)	deleterious(0)	probably_damaging(0.998)	missense_variant	MODERATE	TNXB	ENSG00000229353	Transcript	ENST00000424713.5	protein_coding	-	-	-	-	-	-	-	-	-	35/38	-	-	-	9379	9380	3127	R/H	cGc/cAc	rs201510617,rs6457477	-	-1	cds_start_NF	HGNC	HGNC:11976	-	5	-	Gene3D:3.90.215.20,Pfam:PF00147,PROSITE_profiles:PS51406,PANTHER:PTHR19143,PANTHER:PTHR19143:SF358,SMART:SM00186,Superfamily:SSF56496,CDD:cd00087	uncertain_significance	-	1	25741868,26075496,29197384	-	-	-	-
Patient 16	rs201510617	CHR_HSCHR6_MHC_QBL_CTG1:31999991-31999991	T	deleterious(0.919)	deleterious(0)	probably_damaging(0.998)	missense_variant	MODERATE	TNXB	ENSG00000229353	Transcript	ENST00000550539.2	protein_coding	-	-	-	-	-	-	-	-	-	12/15	-	-	-	2146	1097	366	R/H	cGc/cAc	rs201510617,rs6457477	-	-1	-	HGNC	HGNC:11976	-	1	-	Gene3D:3.90.215.20,Pfam:PF00147,PROSITE_profiles:PS51406,PANTHER:PTHR19143,PANTHER:PTHR19143:SF358,SMART:SM00186,Superfamily:SSF56496,CDD:cd00087	uncertain_significance	-	1	25741868,26075496,29197384	-	-	-	-
Patient 16	rs201510617	6:32042349-32042349	T	deleterious(0.911)	deleterious(0)	probably_damaging(0.997)	missense_variant	MODERATE	TNXB	ENSG00000168477	Transcript	ENST00000375244.7	protein_coding	3.17E-02	6.88E-02	1.18E-02	1.47E-02	2.69E-02	1.34E-02	2.66E-02	2.56E-02	8.27E-02	41/44	-	-	-	12426	12224	4075	R/H	cGc/cAc	rs201510617	-	-1	-	HGNC	HGNC:11976	-	5	A2	PROSITE_profiles:PS51406,CDD:cd00087,PANTHER:PTHR46708:SF3,PANTHER:PTHR46708,Gene3D:3.90.215.20,Pfam:PF00147,SMART:SM00186,Superfamily:SSF56496	uncertain_significance	-	1	2.57419e+07	-	-	-	-
Patient 16	rs201510617	6:32042349-32042349	T	deleterious(0.911)	deleterious(0)	probably_damaging(0.997)	missense_variant	MODERATE	TNXB	ENSG00000168477	Transcript	ENST00000644971.2	protein_coding	3.17E-02	6.88E-02	1.18E-02	1.47E-02	2.69E-02	1.34E-02	2.66E-02	2.56E-02	8.27E-02	41/44	-	-	-	12390	12224	4075	R/H	cGc/cAc	rs201510617	-	-1	-	HGNC	HGNC:11976	NM_001365276.2	-	A2	PROSITE_profiles:PS51406,CDD:cd00087,PANTHER:PTHR46708:SF3,PANTHER:PTHR46708,Gene3D:3.90.215.20,Pfam:PF00147,SMART:SM00186,Superfamily:SSF56496	uncertain_significance	-	1	2.57419e+07	-	-	-	-
Patient 16	rs144415985	6:32041857-32041857	T	deleterious(0.911)	deleterious(0)	probably_damaging(0.997)	missense_variant	MODERATE	TNXB	ENSG00000168477	Transcript	ENST00000451343.4	protein_coding	4.83E-02	3.56E-02	1.78E-02	4.20E-02	2.44E-02	6.03E-02	3.73E-02	4.03E-02	1.24E-01	12/13	-	-	-	2743	1834	612	A/T	Gct/Act	rs144415985	-	-1	-	HGNC	HGNC:11976	-	1	-	PROSITE_profiles:PS51406,CDD:cd00087,PANTHER:PTHR19143:SF358,PANTHER:PTHR19143,Gene3D:3.90.215.20,Pfam:PF00147,SMART:SM00186,Superfamily:SSF56496	-	-	-	-	-	-	-	-
Patient 16	rs144415985	CHR_HSCHR6_MHC_QBL_CTG1:31999499-31999499	T	deleterious(0.911)	deleterious(0)	probably_damaging(0.997)	missense_variant	MODERATE	TNXB	ENSG00000229353	Transcript	ENST00000550539.2	protein_coding	-	-	-	-	-	-	-	-	-	14/15	-	-	-	2469	1420	474	A/T	Gct/Act	rs144415985,rs9501600	-	-1	-	HGNC	HGNC:11976	-	1	-	Gene3D:3.90.215.20,Pfam:PF00147,PROSITE_profiles:PS51406,PANTHER:PTHR19143,PANTHER:PTHR19143:SF358,SMART:SM00186,Superfamily:SSF56496,CDD:cd00087	-	-	-	-	-	-	-	-
Patient 16	rs201510617	6:32042349-32042349	T	deleterious(0.906)	deleterious(0)	probably_damaging(0.996)	missense_variant	MODERATE	TNXB	ENSG00000168477	Transcript	ENST00000611016.2	protein_coding	3.17E-02	6.88E-02	1.18E-02	1.47E-02	2.69E-02	1.34E-02	2.66E-02	2.56E-02	8.27E-02	22/25	-	-	-	5378	5378	1793	R/H	cGc/cAc	rs201510617	-	-1	-	HGNC	HGNC:11976	-	5	-	PROSITE_profiles:PS51406,CDD:cd00087,PANTHER:PTHR19143:SF358,PANTHER:PTHR19143,Pfam:PF00147,Gene3D:3.90.215.20,SMART:SM00186,Superfamily:SSF56496	uncertain_significance	-	1	2.57419e+07	-	-	-	-
Patient 16	rs144415985	CHR_HSCHR6_MHC_COX_CTG1:31990298-31990298	T	deleterious(0.889)	deleterious(0)	probably_damaging(0.991)	missense_variant	MODERATE	TNXB	ENSG00000233323	Transcript	ENST00000549232.1	protein_coding	-	-	-	-	-	-	-	-	-	43/44	-	-	-	12743	12541	4181	A/T	Gct/Act	rs144415985,rs9501600	-	-1	-	HGNC	HGNC:11976	-	5	-	PROSITE_profiles:PS51406,CDD:cd00087,PANTHER:PTHR46708,PANTHER:PTHR46708:SF3,Gene3D:3.90.215.20,Pfam:PF00147,SMART:SM00186,Superfamily:SSF56496	-	-	-	-	-	-	-	-
Patient 16	rs144415985	CHR_HSCHR6_MHC_MCF_CTG1:32118297-32118297	T	deleterious(0.889)	deleterious(0)	probably_damaging(0.991)	missense_variant	MODERATE	TNXB	ENSG00000206258	Transcript	ENST00000548649.1	protein_coding	-	-	-	-	-	-	-	-	-	43/44	-	-	-	12743	12541	4181	A/T	Gct/Act	rs144415985,rs9501600	-	-1	-	HGNC	HGNC:11976	-	5	-	Gene3D:3.90.215.20,Pfam:PF00147,PROSITE_profiles:PS51406,PANTHER:PTHR46708,PANTHER:PTHR46708:SF3,SMART:SM00186,Superfamily:SSF56496,CDD:cd00087	-	-	-	-	-	-	-	-
Patient 16	rs144415985	CHR_HSCHR6_MHC_COX_CTG1:31990298-31990298	T	deleterious(0.884)	deleterious(0)	probably_damaging(0.989)	missense_variant	MODERATE	TNXB	ENSG00000233323	Transcript	ENST00000383159.6	protein_coding	-	-	-	-	-	-	-	-	-	43/44	-	-	-	12683	12481	4161	A/T	Gct/Act	rs144415985,rs9501600	-	-1	-	HGNC	HGNC:11976	-	5	-	Gene3D:3.90.215.20,Pfam:PF00147,PROSITE_profiles:PS51406,PANTHER:PTHR46708,PANTHER:PTHR46708:SF3,SMART:SM00186,Superfamily:SSF56496,CDD:cd00087	-	-	-	-	-	-	-	-
Patient 16	rs144415985	CHR_HSCHR6_MHC_DBB_CTG1:32017672-32017672	T	deleterious(0.873)	deleterious(0)	probably_damaging(0.983)	missense_variant	MODERATE	TNXB	ENSG00000231608	Transcript	ENST00000440248.5	protein_coding	-	-	-	-	-	-	-	-	-	43/44	-	-	-	12683	12481	4161	A/T	Gct/Act	rs144415985,rs9501600	-	-1	-	HGNC	HGNC:11976	-	5	-	Gene3D:3.90.215.20,Pfam:PF00147,PROSITE_profiles:PS51406,PANTHER:PTHR46708,PANTHER:PTHR46708:SF3,SMART:SM00186,Superfamily:SSF56496,CDD:cd00087	-	-	-	-	-	-	-	-
Patient 16	rs144415985	CHR_HSCHR6_MHC_DBB_CTG1:32017672-32017672	T	deleterious(0.863)	deleterious(0)	probably_damaging(0.976)	missense_variant	MODERATE	TNXB	ENSG00000231608	Transcript	ENST00000550212.1	protein_coding	-	-	-	-	-	-	-	-	-	43/44	-	-	-	12743	12541	4181	A/T	Gct/Act	rs144415985,rs9501600	-	-1	-	HGNC	HGNC:11976	-	5	-	Gene3D:3.90.215.20,Pfam:PF00147,PROSITE_profiles:PS51406,PANTHER:PTHR46708,PANTHER:PTHR46708:SF3,SMART:SM00186,Superfamily:SSF56496,CDD:cd00087	-	-	-	-	-	-	-	-
Patient 16	rs144415985	CHR_HSCHR6_MHC_SSTO_CTG1:32034509-32034509	T	deleterious(0.863)	deleterious(0)	probably_damaging(0.977)	missense_variant	MODERATE	TNXB	ENSG00000236236	Transcript	ENST00000546684.2	protein_coding	-	-	-	-	-	-	-	-	-	14/15	-	-	-	2275	1420	474	A/T	Gct/Act	rs144415985,rs9501600	-	-1	-	HGNC	HGNC:11976	-	1	-	Gene3D:3.90.215.20,Pfam:PF00147,PROSITE_profiles:PS51406,PANTHER:PTHR19143,PANTHER:PTHR19143:SF358,SMART:SM00186,Superfamily:SSF56496,CDD:cd00087	-	-	-	-	-	-	-	-
Patient 16	rs201510617	CHR_HSCHR6_MHC_MCF_CTG1:32118789-32118789	T	deleterious(0.851)	deleterious(0)	probably_damaging(0.964)	missense_variant	MODERATE	TNXB	ENSG00000206258	Transcript	ENST00000424718.5	protein_coding	-	-	-	-	-	-	-	-	-	41/44	-	-	-	12360	12158	4053	R/H	cGc/cAc	rs201510617,rs6457477	-	-1	-	HGNC	HGNC:11976	-	5	-	Gene3D:3.90.215.20,Pfam:PF00147,PROSITE_profiles:PS51406,PANTHER:PTHR46708,PANTHER:PTHR46708:SF3,SMART:SM00186,Superfamily:SSF56496,CDD:cd00087	uncertain_significance	-	1	25741868,26075496,29197384	-	-	-	-
Patient 16	rs144415985	6:32041857-32041857	T	deleterious(0.847)	deleterious(0)	probably_damaging(0.959)	missense_variant	MODERATE	TNXB	ENSG00000168477	Transcript	ENST00000611016.2	protein_coding	4.83E-02	3.56E-02	1.78E-02	4.20E-02	2.44E-02	6.03E-02	3.73E-02	4.03E-02	1.24E-01	24/25	-	-	-	5701	5701	1901	A/T	Gct/Act	rs144415985	-	-1	-	HGNC	HGNC:11976	-	5	-	PROSITE_profiles:PS51406,CDD:cd00087,PANTHER:PTHR19143:SF358,PANTHER:PTHR19143,Pfam:PF00147,Gene3D:3.90.215.20,SMART:SM00186,Superfamily:SSF56496	-	-	-	-	-	-	-	-
Patient 16	rs144415985	CHR_HSCHR6_MHC_MCF_CTG1:32118297-32118297	T	deleterious(0.842)	deleterious(0)	probably_damaging(0.954)	missense_variant	MODERATE	TNXB	ENSG00000206258	Transcript	ENST00000424718.5	protein_coding	-	-	-	-	-	-	-	-	-	43/44	-	-	-	12683	12481	4161	A/T	Gct/Act	rs144415985,rs9501600	-	-1	-	HGNC	HGNC:11976	-	5	-	Gene3D:3.90.215.20,Pfam:PF00147,PROSITE_profiles:PS51406,PANTHER:PTHR46708,PANTHER:PTHR46708:SF3,SMART:SM00186,Superfamily:SSF56496,CDD:cd00087	-	-	-	-	-	-	-	-
Patient 16	rs144415985	6:32041857-32041857	T	deleterious(0.839)	deleterious(0)	probably_damaging(0.951)	missense_variant	MODERATE	TNXB	ENSG00000168477	Transcript	ENST00000375244.7	protein_coding	4.83E-02	3.56E-02	1.78E-02	4.20E-02	2.44E-02	6.03E-02	3.73E-02	4.03E-02	1.24E-01	43/44	-	-	-	12749	12547	4183	A/T	Gct/Act	rs144415985	-	-1	-	HGNC	HGNC:11976	-	5	A2	PROSITE_profiles:PS51406,CDD:cd00087,PANTHER:PTHR46708:SF3,PANTHER:PTHR46708,Gene3D:3.90.215.20,Pfam:PF00147,SMART:SM00186,Superfamily:SSF56496	-	-	-	-	-	-	-	-
Patient 16	rs144415985	6:32041857-32041857	T	deleterious(0.839)	deleterious(0)	probably_damaging(0.951)	missense_variant	MODERATE	TNXB	ENSG00000168477	Transcript	ENST00000644971.2	protein_coding	4.83E-02	3.56E-02	1.78E-02	4.20E-02	2.44E-02	6.03E-02	3.73E-02	4.03E-02	1.24E-01	43/44	-	-	-	12713	12547	4183	A/T	Gct/Act	rs144415985	-	-1	-	HGNC	HGNC:11976	NM_001365276.2	-	A2	PROSITE_profiles:PS51406,CDD:cd00087,PANTHER:PTHR46708:SF3,PANTHER:PTHR46708,Gene3D:3.90.215.20,Pfam:PF00147,SMART:SM00186,Superfamily:SSF56496	-	-	-	-	-	-	-	-
Patient 16	rs367685759	6:32049366-32049366	T	deleterious(0.777)	deleterious(0.05)	probably_damaging(0.985)	missense_variant	MODERATE	TNXB	ENSG00000168477	Transcript	ENST00000611016.2	protein_coding	5.90E-03	2.69E-04	5.80E-05	0.00E+00	0.00E+00	0.00E+00	4.30E-04	4.65E-03	4.50E-02	9/25	-	-	-	2815	2815	939	V/M	Gtg/Atg	rs367685759	-	-1	-	HGNC	HGNC:11976	-	5	-	PROSITE_profiles:PS50853,CDD:cd00063,PANTHER:PTHR19143:SF358,PANTHER:PTHR19143,Pfam:PF00041,Gene3D:2.60.40.10,SMART:SM00060,Superfamily:SSF49265	uncertain_significance	-	1	2.4088e+07	-	-	-	-
Patient 16	rs367685759	CHR_HSCHR6_MHC_DBB_CTG1:32025182-32025182	T	deleterious(0.756)	deleterious(0.04)	probably_damaging(0.965)	missense_variant	MODERATE	TNXB	ENSG00000231608	Transcript	ENST00000440248.5	protein_coding	-	-	-	-	-	-	-	-	-	28/44	-	-	-	9797	9595	3199	V/M	Gtg/Atg	rs367685759	-	-1	-	HGNC	HGNC:11976	-	5	-	Gene3D:2.60.40.10,Pfam:PF00041,PROSITE_profiles:PS50853,PANTHER:PTHR46708,PANTHER:PTHR46708,PANTHER:PTHR46708:SF3,PANTHER:PTHR46708:SF3,SMART:SM00060,Superfamily:SSF49265,CDD:cd00063	uncertain_significance	-	1	2.4088e+07	-	-	-	-
Patient 16	rs144415985	CHR_HSCHR6_MHC_SSTO_CTG1:32034509-32034509	T	deleterious(0.680)	deleterious(0)	possibly_damaging(0.666)	missense_variant	MODERATE	TNXB	ENSG00000236236	Transcript	ENST00000412618.5	protein_coding	-	-	-	-	-	-	-	-	-	26/27	-	-	-	6261	6262	2088	A/T	Gct/Act	rs144415985,rs9501600	-	-1	cds_start_NF	HGNC	HGNC:11976	-	5	-	Gene3D:3.90.215.20,Pfam:PF00147,PROSITE_profiles:PS51406,PANTHER:PTHR19143,PANTHER:PTHR19143:SF358,SMART:SM00186,Superfamily:SSF56496,CDD:cd00087	-	-	-	-	-	-	-	-
Patient 16	rs367685759	6:32049366-32049366	T	deleterious(0.575)	deleterious(0.04)	possibly_damaging(0.643)	missense_variant	MODERATE	TNXB	ENSG00000168477	Transcript	ENST00000375244.7	protein_coding	5.90E-03	2.69E-04	5.80E-05	0.00E+00	0.00E+00	0.00E+00	4.30E-04	4.65E-03	4.50E-02	28/44	-	-	-	9863	9661	3221	V/M	Gtg/Atg	rs367685759	-	-1	-	HGNC	HGNC:11976	-	5	A2	PROSITE_profiles:PS50853,CDD:cd00063,PANTHER:PTHR46708:SF3,PANTHER:PTHR46708:SF3,PANTHER:PTHR46708,PANTHER:PTHR46708,Gene3D:2.60.40.10,Pfam:PF00041,SMART:SM00060,Superfamily:SSF49265	uncertain_significance	-	1	2.4088e+07	-	-	-	-
Patient 16	rs367685759	6:32049366-32049366	T	deleterious(0.575)	deleterious(0.04)	possibly_damaging(0.643)	missense_variant	MODERATE	TNXB	ENSG00000168477	Transcript	ENST00000644971.2	protein_coding	5.90E-03	2.69E-04	5.80E-05	0.00E+00	0.00E+00	0.00E+00	4.30E-04	4.65E-03	4.50E-02	28/44	-	-	-	9827	9661	3221	V/M	Gtg/Atg	rs367685759	-	-1	-	HGNC	HGNC:11976	NM_001365276.2	-	A2	PROSITE_profiles:PS50853,CDD:cd00063,PANTHER:PTHR46708:SF3,PANTHER:PTHR46708:SF3,PANTHER:PTHR46708,PANTHER:PTHR46708,Gene3D:2.60.40.10,Pfam:PF00041,SMART:SM00060,Superfamily:SSF49265	uncertain_significance	-	1	2.4088e+07	-	-	-	-
Patient 16	rs367685759	CHR_HSCHR6_MHC_COX_CTG1:31997807-31997807	T	deleterious(0.575)	deleterious(0.04)	possibly_damaging(0.643)	missense_variant	MODERATE	TNXB	ENSG00000233323	Transcript	ENST00000549232.1	protein_coding	-	-	-	-	-	-	-	-	-	28/44	-	-	-	9857	9655	3219	V/M	Gtg/Atg	rs367685759	-	-1	-	HGNC	HGNC:11976	-	5	-	PROSITE_profiles:PS50853,CDD:cd00063,PANTHER:PTHR46708,PANTHER:PTHR46708,PANTHER:PTHR46708:SF3,PANTHER:PTHR46708:SF3,Pfam:PF00041,Gene3D:2.60.40.10,SMART:SM00060,Superfamily:SSF49265	uncertain_significance	-	1	2.4088e+07	-	-	-	-
Patient 16	rs367685759	CHR_HSCHR6_MHC_DBB_CTG1:32025182-32025182	T	deleterious(0.575)	deleterious(0.04)	possibly_damaging(0.643)	missense_variant	MODERATE	TNXB	ENSG00000231608	Transcript	ENST00000550212.1	protein_coding	-	-	-	-	-	-	-	-	-	28/44	-	-	-	9857	9655	3219	V/M	Gtg/Atg	rs367685759	-	-1	-	HGNC	HGNC:11976	-	5	-	Gene3D:2.60.40.10,Pfam:PF00041,PROSITE_profiles:PS50853,PANTHER:PTHR46708,PANTHER:PTHR46708,PANTHER:PTHR46708:SF3,PANTHER:PTHR46708:SF3,SMART:SM00060,Superfamily:SSF49265,CDD:cd00063	uncertain_significance	-	1	2.4088e+07	-	-	-	-
Patient 16	rs367685759	CHR_HSCHR6_MHC_MCF_CTG1:32125806-32125806	T	deleterious(0.575)	deleterious(0.04)	possibly_damaging(0.643)	missense_variant	MODERATE	TNXB	ENSG00000206258	Transcript	ENST00000548649.1	protein_coding	-	-	-	-	-	-	-	-	-	28/44	-	-	-	9857	9655	3219	V/M	Gtg/Atg	rs367685759	-	-1	-	HGNC	HGNC:11976	-	5	-	Gene3D:2.60.40.10,Pfam:PF00041,PROSITE_profiles:PS50853,PANTHER:PTHR46708,PANTHER:PTHR46708,PANTHER:PTHR46708:SF3,PANTHER:PTHR46708:SF3,SMART:SM00060,Superfamily:SSF49265,CDD:cd00063	uncertain_significance	-	1	2.4088e+07	-	-	-	-
Patient 16	rs367685759	6:32049366-32049366	T	deleterious(0.544)	deleterious(0.03)	possibly_damaging(0.533)	missense_variant	MODERATE	TNXB	ENSG00000168477	Transcript	ENST00000647633.1	protein_coding	5.90E-03	2.69E-04	5.80E-05	0.00E+00	0.00E+00	0.00E+00	4.30E-04	4.65E-03	4.50E-02	29/45	-	-	-	10562	10402	3468	V/M	Gtg/Atg	rs367685759	-	-1	-	HGNC	HGNC:11976	-	-	P5	PROSITE_profiles:PS50853,CDD:cd00063,PANTHER:PTHR46708,PANTHER:PTHR46708,PANTHER:PTHR46708:SF3,PANTHER:PTHR46708:SF3,Gene3D:2.60.40.10,Pfam:PF00041,SMART:SM00060,Superfamily:SSF49265	uncertain_significance	-	1	2.4088e+07	-	-	-	-
Patient 16	rs367685759	CHR_HSCHR6_MHC_COX_CTG1:31997807-31997807	T	deleterious(0.520)	deleterious(0.04)	possibly_damaging(0.511)	missense_variant	MODERATE	TNXB	ENSG00000233323	Transcript	ENST00000383159.6	protein_coding	-	-	-	-	-	-	-	-	-	28/44	-	-	-	9797	9595	3199	V/M	Gtg/Atg	rs367685759	-	-1	-	HGNC	HGNC:11976	-	5	-	Gene3D:2.60.40.10,Pfam:PF00041,PROSITE_profiles:PS50853,PANTHER:PTHR46708,PANTHER:PTHR46708,PANTHER:PTHR46708:SF3,PANTHER:PTHR46708:SF3,SMART:SM00060,Superfamily:SSF49265,CDD:cd00063	uncertain_significance	-	1	2.4088e+07	-	-	-	-
Patient 16	rs367685759	CHR_HSCHR6_MHC_SSTO_CTG1:32042018-32042018	T	deleterious(0.513)	deleterious(0.05)	possibly_damaging(0.501)	missense_variant	MODERATE	TNXB	ENSG00000236236	Transcript	ENST00000412618.5	protein_coding	-	-	-	-	-	-	-	-	-	11/27	-	-	-	3375	3376	1126	V/M	Gtg/Atg	rs367685759	-	-1	cds_start_NF	HGNC	HGNC:11976	-	5	-	Gene3D:2.60.40.10,Pfam:PF00041,PROSITE_profiles:PS50853,PANTHER:PTHR19143,PANTHER:PTHR19143:SF358,SMART:SM00060,Superfamily:SSF49265,CDD:cd00063	uncertain_significance	-	1	2.4088e+07	-	-	-	-
Patient 16	rs144415985	6:32041857-32041857	T	deleterious(0.472)	deleterious(0)	benign(0.259)	missense_variant	MODERATE	TNXB	ENSG00000168477	Transcript	ENST00000647633.1	protein_coding	4.83E-02	3.56E-02	1.78E-02	4.20E-02	2.44E-02	6.03E-02	3.73E-02	4.03E-02	1.24E-01	44/45	-	-	-	13448	13288	4430	A/T	Gct/Act	rs144415985	-	-1	-	HGNC	HGNC:11976	-	-	P5	PROSITE_profiles:PS51406,CDD:cd00087,PANTHER:PTHR46708,PANTHER:PTHR46708:SF3,Pfam:PF00147,Gene3D:3.90.215.20,SMART:SM00186,Superfamily:SSF56496	-	-	-	-	-	-	-	-
Patient 16	rs144502710	5:83520540-83520540	C	-	-	-	intron_variant	MODIFIER	VCAN	ENSG00000038427	Transcript	ENST00000343200.9	protein_coding	2.47E-04	0.00E+00	5.50E-04	2.98E-04	0.00E+00	0.00E+00	2.91E-04	1.64E-04	1.96E-04	-	6/13	-	-	-	-	-	-	-	rs144502710	-	1	-	HGNC	HGNC:2464	-	1	A2	-	likely_benign	-	1	25741868	-	-	-	-
Patient 16	rs144502710	5:83520540-83520540	C	-	-	-	intron_variant	MODIFIER	VCAN	ENSG00000038427	Transcript	ENST00000502527.2	protein_coding	2.47E-04	0.00E+00	5.50E-04	2.98E-04	0.00E+00	0.00E+00	2.91E-04	1.64E-04	1.96E-04	-	2019-12-06	-	-	-	-	-	-	-	rs144502710	-	1	-	HGNC	HGNC:2464	-	1	A2	-	likely_benign	-	1	25741868	-	-	-	-
Patient 16	rs144502710	5:83520540-83520540	C	-	-	-	intron_variant	MODIFIER	VCAN	ENSG00000038427	Transcript	ENST00000513960.5	protein_coding	2.47E-04	0.00E+00	5.50E-04	2.98E-04	0.00E+00	0.00E+00	2.91E-04	1.64E-04	1.96E-04	-	2019-06-06	-	-	-	-	-	-	-	rs144502710	-	1	cds_end_NF	HGNC	HGNC:2464	-	1	-	-	likely_benign	-	1	25741868	-	-	-	-
Patient 16	rs144502710	5:83520540-83520540	C	-	-	-	intron_variant,non_coding_transcript_variant	MODIFIER	VCAN	ENSG00000038427	Transcript	ENST00000515397.1	retained_intron	2.47E-04	0.00E+00	5.50E-04	2.98E-04	0.00E+00	0.00E+00	2.91E-04	1.64E-04	1.96E-04	-	2019-01-01	-	-	-	-	-	-	-	rs144502710	-	1	-	HGNC	HGNC:2464	-	2	-	-	likely_benign	-	1	25741868	-	-	-	-
Patient 16	rs140770834	6:32064851-32064851	G	-	-	-	upstream_gene_variant	MODIFIER	TNXB	ENSG00000168477	Transcript	ENST00000611016.2	protein_coding	6.53E-03	6.28E-04	4.48E-03	2.83E-02	1.15E-02	5.11E-04	4.53E-03	1.10E-02	1.22E-02	-	-	-	-	-	-	-	-	-	rs140770834	2367	-1	-	HGNC	HGNC:11976	-	5	-	-	benign,likely_benign	-	1	25741868	-	-	-	-
Patient 16	rs140770834	6:32064851-32064851	G	-	-	-	downstream_gene_variant	MODIFIER	TNXB	ENSG00000168477	Transcript	ENST00000613214.4	protein_coding	6.53E-03	6.28E-04	4.48E-03	2.83E-02	1.15E-02	5.11E-04	4.53E-03	1.10E-02	1.22E-02	-	-	-	-	-	-	-	-	-	rs140770834	230	-1	-	HGNC	HGNC:11976	-	5	-	-	benign,likely_benign	-	1	25741868	-	-	-	-
Patient 16	rs61746206	6:32097336-32097336	T	-	-	-	downstream_gene_variant	MODIFIER	TNXB	ENSG00000168477	Transcript	ENST00000442721.1	protein_coding	3.47E-02	1.06E-02	7.28E-03	1.35E-02	5.26E-02	2.05E-02	2.10E-02	3.00E-02	1.36E-01	-	-	-	-	-	-	-	-	-	rs61746206,CM1310978	840	-1	cds_end_NF	HGNC	HGNC:11976	-	1	-	-	benign	-	1.1	25741868	-	-	-	-
Patient 16	rs61746206	6:32097336-32097336	T	-	-	-	non_coding_transcript_exon_variant	MODIFIER	TNXB	ENSG00000168477	Transcript	ENST00000486148.1	retained_intron	3.47E-02	1.06E-02	7.28E-03	1.35E-02	5.26E-02	2.05E-02	2.10E-02	3.00E-02	1.36E-01	2019-02-02	-	-	-	912	-	-	-	-	rs61746206,CM1310978	-	-1	-	HGNC	HGNC:11976	-	1	-	-	benign	-	1.1	25741868	-	-	-	-
Patient 16	rs61746206	6:32097336-32097336	T	-	-	-	downstream_gene_variant	MODIFIER	AL662884.2	ENSG00000284829	Transcript	ENST00000494022.1	lncRNA	3.47E-02	1.06E-02	7.28E-03	1.35E-02	5.26E-02	2.05E-02	2.10E-02	3.00E-02	1.36E-01	-	-	-	-	-	-	-	-	-	rs61746206,CM1310978	840	-1	-	Clone_based_ensembl_gene	-	-	2	-	-	benign	-	1.1	25741868	-	-	-	-
Patient 16	rs61746206	CHR_HSCHR6_MHC_COX_CTG1:32045788-32045788	T	-	-	-	downstream_gene_variant	MODIFIER	TNXB	ENSG00000233323	Transcript	ENST00000424226.1	protein_coding	-	-	-	-	-	-	-	-	-	-	-	-	-	-	-	-	-	-	rs61746206	840	-1	cds_end_NF	HGNC	HGNC:11976	-	2	-	-	benign	-	1	25741868	-	-	-	-
Patient 16	rs61746206	CHR_HSCHR6_MHC_COX_CTG1:32045788-32045788	T	-	-	-	downstream_gene_variant	MODIFIER	TNXB	ENSG00000233323	Transcript	ENST00000448391.5	protein_coding	-	-	-	-	-	-	-	-	-	-	-	-	-	-	-	-	-	-	rs61746206	840	-1	cds_end_NF	HGNC	HGNC:11976	-	1	-	-	benign	-	1	25741868	-	-	-	-
Patient 16	rs61746206	CHR_HSCHR6_MHC_COX_CTG1:32045788-32045788	T	-	-	-	non_coding_transcript_exon_variant	MODIFIER	TNXB	ENSG00000233323	Transcript	ENST00000495543.1	retained_intron	-	-	-	-	-	-	-	-	-	2019-02-02	-	-	-	912	-	-	-	-	rs61746206	-	-1	-	HGNC	HGNC:11976	-	1	-	-	benign	-	1	25741868	-	-	-	-
Patient 16	rs61746206	CHR_HSCHR6_MHC_DBB_CTG1:32073130-32073130	T	-	-	-	downstream_gene_variant	MODIFIER	TNXB	ENSG00000231608	Transcript	ENST00000427181.5	protein_coding	-	-	-	-	-	-	-	-	-	-	-	-	-	-	-	-	-	-	rs61746206	840	-1	cds_end_NF	HGNC	HGNC:11976	-	1	-	-	benign	-	1	25741868	-	-	-	-
Patient 16	rs61746206	CHR_HSCHR6_MHC_DBB_CTG1:32073130-32073130	T	-	-	-	downstream_gene_variant	MODIFIER	TNXB	ENSG00000231608	Transcript	ENST00000478957.1	lncRNA	-	-	-	-	-	-	-	-	-	-	-	-	-	-	-	-	-	-	rs61746206	840	-1	-	HGNC	HGNC:11976	-	2	-	-	benign	-	1	25741868	-	-	-	-
Patient 16	rs61746206	CHR_HSCHR6_MHC_DBB_CTG1:32073130-32073130	T	-	-	-	non_coding_transcript_exon_variant	MODIFIER	TNXB	ENSG00000231608	Transcript	ENST00000487885.1	retained_intron	-	-	-	-	-	-	-	-	-	2019-02-02	-	-	-	912	-	-	-	-	rs61746206	-	-1	-	HGNC	HGNC:11976	-	1	-	-	benign	-	1	25741868	-	-	-	-
Patient 16	rs61746206	CHR_HSCHR6_MHC_MANN_CTG1:32136743-32136743	T	-	-	-	downstream_gene_variant	MODIFIER	TNXB	ENSG00000236221	Transcript	ENST00000417283.5	protein_coding	-	-	-	-	-	-	-	-	-	-	-	-	-	-	-	-	-	-	rs61746206	840	-1	cds_end_NF	HGNC	HGNC:11976	-	-	-	-	benign	-	1	25741868	-	-	-	-
Patient 16	rs61746206	CHR_HSCHR6_MHC_MANN_CTG1:32136743-32136743	T	-	-	-	downstream_gene_variant	MODIFIER	TNXB	ENSG00000236221	Transcript	ENST00000465958.1	lncRNA	-	-	-	-	-	-	-	-	-	-	-	-	-	-	-	-	-	-	rs61746206	840	-1	-	HGNC	HGNC:11976	-	-	-	-	benign	-	1	25741868	-	-	-	-
Patient 16	rs61746206	CHR_HSCHR6_MHC_MANN_CTG1:32136743-32136743	T	-	-	-	non_coding_transcript_exon_variant	MODIFIER	TNXB	ENSG00000236221	Transcript	ENST00000473044.1	retained_intron	-	-	-	-	-	-	-	-	-	2019-01-01	-	-	-	871	-	-	-	-	rs61746206	-	-1	-	HGNC	HGNC:11976	-	-	-	-	benign	-	1	25741868	-	-	-	-
Patient 16	rs61746206	CHR_HSCHR6_MHC_MCF_CTG1:32173769-32173769	T	-	-	-	downstream_gene_variant	MODIFIER	TNXB	ENSG00000206258	Transcript	ENST00000437547.5	protein_coding	-	-	-	-	-	-	-	-	-	-	-	-	-	-	-	-	-	-	rs61746206	840	-1	cds_end_NF	HGNC	HGNC:11976	-	1	-	-	benign	-	1	25741868	-	-	-	-
Patient 16	rs61746206	CHR_HSCHR6_MHC_MCF_CTG1:32173769-32173769	T	-	-	-	non_coding_transcript_exon_variant	MODIFIER	TNXB	ENSG00000206258	Transcript	ENST00000488162.1	retained_intron	-	-	-	-	-	-	-	-	-	2019-02-02	-	-	-	912	-	-	-	-	rs61746206	-	-1	-	HGNC	HGNC:11976	-	1	-	-	benign	-	1	25741868	-	-	-	-
Patient 16	rs61746206	CHR_HSCHR6_MHC_MCF_CTG1:32173769-32173769	T	-	-	-	downstream_gene_variant	MODIFIER	TNXB	ENSG00000206258	Transcript	ENST00000493830.1	lncRNA	-	-	-	-	-	-	-	-	-	-	-	-	-	-	-	-	-	-	rs61746206	840	-1	-	HGNC	HGNC:11976	-	2	-	-	benign	-	1	25741868	-	-	-	-
Patient 16	rs367685759	6:32049366-32049366	T	-	-	-	upstream_gene_variant	MODIFIER	TNXB	ENSG00000168477	Transcript	ENST00000451343.4	protein_coding	5.90E-03	2.69E-04	5.80E-05	0.00E+00	0.00E+00	0.00E+00	4.30E-04	4.65E-03	4.50E-02	-	-	-	-	-	-	-	-	-	rs367685759	3238	-1	-	HGNC	HGNC:11976	-	1	-	-	uncertain_significance	-	1	2.4088e+07	-	-	-	-
Patient 16	rs367685759	6:32049366-32049366	T	-	-	-	upstream_gene_variant	MODIFIER	TNXB	ENSG00000168477	Transcript	ENST00000490077.5	retained_intron	5.90E-03	2.69E-04	5.80E-05	0.00E+00	0.00E+00	0.00E+00	4.30E-04	4.65E-03	4.50E-02	-	-	-	-	-	-	-	-	-	rs367685759	2759	-1	-	HGNC	HGNC:11976	-	1	-	-	uncertain_significance	-	1	2.4088e+07	-	-	-	-
Patient 16	rs367685759	CHR_HSCHR6_MHC_COX_CTG1:31997807-31997807	T	-	-	-	upstream_gene_variant	MODIFIER	TNXB	ENSG00000233323	Transcript	ENST00000404514.7	retained_intron	-	-	-	-	-	-	-	-	-	-	-	-	-	-	-	-	-	-	rs367685759	3238	-1	-	HGNC	HGNC:11976	-	1	-	-	uncertain_significance	-	1	2.4088e+07	-	-	-	-
Patient 16	rs367685759	CHR_HSCHR6_MHC_COX_CTG1:31997807-31997807	T	-	-	-	upstream_gene_variant	MODIFIER	TNXB	ENSG00000233323	Transcript	ENST00000489006.5	lncRNA	-	-	-	-	-	-	-	-	-	-	-	-	-	-	-	-	-	-	rs367685759	2759	-1	-	HGNC	HGNC:11976	-	1	-	-	uncertain_significance	-	1	2.4088e+07	-	-	-	-
Patient 16	rs367685759	CHR_HSCHR6_MHC_DBB_CTG1:32025182-32025182	T	-	-	-	upstream_gene_variant	MODIFIER	TNXB	ENSG00000231608	Transcript	ENST00000426348.6	retained_intron	-	-	-	-	-	-	-	-	-	-	-	-	-	-	-	-	-	-	rs367685759	3238	-1	-	HGNC	HGNC:11976	-	1	-	-	uncertain_significance	-	1	2.4088e+07	-	-	-	-
Patient 16	rs367685759	CHR_HSCHR6_MHC_DBB_CTG1:32025182-32025182	T	-	-	-	upstream_gene_variant	MODIFIER	TNXB	ENSG00000231608	Transcript	ENST00000469250.5	lncRNA	-	-	-	-	-	-	-	-	-	-	-	-	-	-	-	-	-	-	rs367685759	2759	-1	-	HGNC	HGNC:11976	-	1	-	-	uncertain_significance	-	1	2.4088e+07	-	-	-	-
Patient 16	rs367685759	CHR_HSCHR6_MHC_MCF_CTG1:32125806-32125806	T	-	-	-	upstream_gene_variant	MODIFIER	TNXB	ENSG00000206258	Transcript	ENST00000475986.5	lncRNA	-	-	-	-	-	-	-	-	-	-	-	-	-	-	-	-	-	-	rs367685759	2759	-1	-	HGNC	HGNC:11976	-	1	-	-	uncertain_significance	-	1	2.4088e+07	-	-	-	-
Patient 16	rs367685759	CHR_HSCHR6_MHC_MCF_CTG1:32125806-32125806	T	-	-	-	upstream_gene_variant	MODIFIER	TNXB	ENSG00000206258	Transcript	ENST00000477062.5	retained_intron	-	-	-	-	-	-	-	-	-	-	-	-	-	-	-	-	-	-	rs367685759	3238	-1	-	HGNC	HGNC:11976	-	1	-	-	uncertain_significance	-	1	2.4088e+07	-	-	-	-
Patient 16	rs367685759	CHR_HSCHR6_MHC_QBL_CTG1:32007008-32007008	T	-	-	-	upstream_gene_variant	MODIFIER	TNXB	ENSG00000229353	Transcript	ENST00000471059.5	lncRNA	-	-	-	-	-	-	-	-	-	-	-	-	-	-	-	-	-	-	rs367685759	2759	-1	-	HGNC	HGNC:11976	-	1	-	-	uncertain_significance	-	1	2.4088e+07	-	-	-	-
Patient 16	rs367685759	CHR_HSCHR6_MHC_QBL_CTG1:32007008-32007008	T	-	-	-	upstream_gene_variant	MODIFIER	TNXB	ENSG00000229353	Transcript	ENST00000488124.5	retained_intron	-	-	-	-	-	-	-	-	-	-	-	-	-	-	-	-	-	-	rs367685759	3238	-1	-	HGNC	HGNC:11976	-	1	-	-	uncertain_significance	-	1	2.4088e+07	-	-	-	-
Patient 16	rs367685759	CHR_HSCHR6_MHC_QBL_CTG1:32007008-32007008	T	-	-	-	upstream_gene_variant	MODIFIER	TNXB	ENSG00000229353	Transcript	ENST00000550539.2	protein_coding	-	-	-	-	-	-	-	-	-	-	-	-	-	-	-	-	-	-	rs367685759	1387	-1	-	HGNC	HGNC:11976	-	1	-	-	uncertain_significance	-	1	2.4088e+07	-	-	-	-
Patient 16	rs367685759	CHR_HSCHR6_MHC_SSTO_CTG1:32042018-32042018	T	-	-	-	upstream_gene_variant	MODIFIER	TNXB	ENSG00000236236	Transcript	ENST00000464376.5	lncRNA	-	-	-	-	-	-	-	-	-	-	-	-	-	-	-	-	-	-	rs367685759	2759	-1	-	HGNC	HGNC:11976	-	1	-	-	uncertain_significance	-	1	2.4088e+07	-	-	-	-
Patient 16	rs367685759	CHR_HSCHR6_MHC_SSTO_CTG1:32042018-32042018	T	-	-	-	upstream_gene_variant	MODIFIER	TNXB	ENSG00000236236	Transcript	ENST00000472274.5	retained_intron	-	-	-	-	-	-	-	-	-	-	-	-	-	-	-	-	-	-	rs367685759	3238	-1	-	HGNC	HGNC:11976	-	1	-	-	uncertain_significance	-	1	2.4088e+07	-	-	-	-
Patient 16	rs367685759	CHR_HSCHR6_MHC_SSTO_CTG1:32042018-32042018	T	-	-	-	upstream_gene_variant	MODIFIER	TNXB	ENSG00000236236	Transcript	ENST00000546684.2	protein_coding	-	-	-	-	-	-	-	-	-	-	-	-	-	-	-	-	-	-	rs367685759	1581	-1	-	HGNC	HGNC:11976	-	1	-	-	uncertain_significance	-	1	2.4088e+07	-	-	-	-
Patient 16	rs2652098	5:83512253-83512253	T	-	-	-	non_coding_transcript_exon_variant	MODIFIER	VCAN	ENSG00000038427	Transcript	ENST00000515397.1	retained_intron	3.15E-02	3.14E-03	4.11E-03	3.38E-03	2.13E-01	8.32E-04	6.22E-03	1.70E-02	9.71E-02	2019-02-01	-	-	-	152	-	-	-	-	rs2652098	-	1	-	HGNC	HGNC:2464	-	2	-	-	benign	-	1	2.57419e+07	-	-	-	-
Patient 16	rs201510617	6:32042349-32042349	T	-	-	-	downstream_gene_variant	MODIFIER	CYP21A2	ENSG00000231852	Transcript	ENST00000435122.3	protein_coding	3.17E-02	6.88E-02	1.18E-02	1.47E-02	2.69E-02	1.34E-02	2.66E-02	2.56E-02	8.27E-02	-	-	-	-	-	-	-	-	-	rs201510617	707	1	-	HGNC	HGNC:2600	-	2	-	-	uncertain_significance	-	1	2.57419e+07	-	-	-	-
Patient 16	rs201510617	6:32042349-32042349	T	-	-	-	downstream_gene_variant	MODIFIER	CYP21A2	ENSG00000231852	Transcript	ENST00000462278.1	retained_intron	3.17E-02	6.88E-02	1.18E-02	1.47E-02	2.69E-02	1.34E-02	2.66E-02	2.56E-02	8.27E-02	-	-	-	-	-	-	-	-	-	rs201510617	2377	1	-	HGNC	HGNC:2600	-	4	-	-	uncertain_significance	-	1	2.57419e+07	-	-	-	-
Patient 16	rs201510617	6:32042349-32042349	T	-	-	-	downstream_gene_variant	MODIFIER	CYP21A2	ENSG00000231852	Transcript	ENST00000464325.5	retained_intron	3.17E-02	6.88E-02	1.18E-02	1.47E-02	2.69E-02	1.34E-02	2.66E-02	2.56E-02	8.27E-02	-	-	-	-	-	-	-	-	-	rs201510617	2593	1	-	HGNC	HGNC:2600	-	4	-	-	uncertain_significance	-	1	2.57419e+07	-	-	-	-
Patient 16	rs201510617	6:32042349-32042349	T	-	-	-	downstream_gene_variant	MODIFIER	CYP21A2	ENSG00000231852	Transcript	ENST00000466779.5	nonsense_mediated_decay	3.17E-02	6.88E-02	1.18E-02	1.47E-02	2.69E-02	1.34E-02	2.66E-02	2.56E-02	8.27E-02	-	-	-	-	-	-	-	-	-	rs201510617	2525	1	-	HGNC	HGNC:2600	-	5	-	-	uncertain_significance	-	1	2.57419e+07	-	-	-	-
Patient 16	rs201510617	6:32042349-32042349	T	-	-	-	downstream_gene_variant	MODIFIER	CYP21A2	ENSG00000231852	Transcript	ENST00000466879.5	retained_intron	3.17E-02	6.88E-02	1.18E-02	1.47E-02	2.69E-02	1.34E-02	2.66E-02	2.56E-02	8.27E-02	-	-	-	-	-	-	-	-	-	rs201510617	2526	1	-	HGNC	HGNC:2600	-	4	-	-	uncertain_significance	-	1	2.57419e+07	-	-	-	-
Patient 16	rs201510617	6:32042349-32042349	T	-	-	-	downstream_gene_variant	MODIFIER	CYP21A2	ENSG00000231852	Transcript	ENST00000469053.5	nonsense_mediated_decay	3.17E-02	6.88E-02	1.18E-02	1.47E-02	2.69E-02	1.34E-02	2.66E-02	2.56E-02	8.27E-02	-	-	-	-	-	-	-	-	-	rs201510617	2709	1	-	HGNC	HGNC:2600	-	3	-	-	uncertain_significance	-	1	2.57419e+07	-	-	-	-
Patient 16	rs201510617	6:32042349-32042349	T	-	-	-	downstream_gene_variant	MODIFIER	CYP21A2	ENSG00000231852	Transcript	ENST00000471671.4	protein_coding	3.17E-02	6.88E-02	1.18E-02	1.47E-02	2.69E-02	1.34E-02	2.66E-02	2.56E-02	8.27E-02	-	-	-	-	-	-	-	-	-	rs201510617	2743	1	cds_end_NF	HGNC	HGNC:2600	-	4	-	-	uncertain_significance	-	1	2.57419e+07	-	-	-	-
Patient 16	rs201510617	6:32042349-32042349	T	-	-	-	downstream_gene_variant	MODIFIER	CYP21A2	ENSG00000231852	Transcript	ENST00000478281.5	protein_coding	3.17E-02	6.88E-02	1.18E-02	1.47E-02	2.69E-02	1.34E-02	2.66E-02	2.56E-02	8.27E-02	-	-	-	-	-	-	-	-	-	rs201510617	2916	1	cds_end_NF	HGNC	HGNC:2600	-	4	-	-	uncertain_significance	-	1	2.57419e+07	-	-	-	-
Patient 16	rs201510617	6:32042349-32042349	T	-	-	-	downstream_gene_variant	MODIFIER	CYP21A2	ENSG00000231852	Transcript	ENST00000479074.5	retained_intron	3.17E-02	6.88E-02	1.18E-02	1.47E-02	2.69E-02	1.34E-02	2.66E-02	2.56E-02	8.27E-02	-	-	-	-	-	-	-	-	-	rs201510617	707	1	-	HGNC	HGNC:2600	-	3	-	-	uncertain_significance	-	1	2.57419e+07	-	-	-	-
Patient 16	rs201510617	6:32042349-32042349	T	-	-	-	downstream_gene_variant	MODIFIER	CYP21A2	ENSG00000231852	Transcript	ENST00000479730.5	retained_intron	3.17E-02	6.88E-02	1.18E-02	1.47E-02	2.69E-02	1.34E-02	2.66E-02	2.56E-02	8.27E-02	-	-	-	-	-	-	-	-	-	rs201510617	707	1	-	HGNC	HGNC:2600	-	5	-	-	uncertain_significance	-	1	2.57419e+07	-	-	-	-
Patient 16	rs201510617	6:32042349-32042349	T	-	-	-	downstream_gene_variant	MODIFIER	CYP21A2	ENSG00000231852	Transcript	ENST00000480027.1	retained_intron	3.17E-02	6.88E-02	1.18E-02	1.47E-02	2.69E-02	1.34E-02	2.66E-02	2.56E-02	8.27E-02	-	-	-	-	-	-	-	-	-	rs201510617	3234	1	-	HGNC	HGNC:2600	-	3	-	-	uncertain_significance	-	1	2.57419e+07	-	-	-	-
Patient 16	rs201510617	6:32042349-32042349	T	-	-	-	downstream_gene_variant	MODIFIER	CYP21A2	ENSG00000231852	Transcript	ENST00000483041.5	retained_intron	3.17E-02	6.88E-02	1.18E-02	1.47E-02	2.69E-02	1.34E-02	2.66E-02	2.56E-02	8.27E-02	-	-	-	-	-	-	-	-	-	rs201510617	1163	1	-	HGNC	HGNC:2600	-	3	-	-	uncertain_significance	-	1	2.57419e+07	-	-	-	-
Patient 16	rs201510617	6:32042349-32042349	T	-	-	-	downstream_gene_variant	MODIFIER	CYP21A2	ENSG00000231852	Transcript	ENST00000486063.5	retained_intron	3.17E-02	6.88E-02	1.18E-02	1.47E-02	2.69E-02	1.34E-02	2.66E-02	2.56E-02	8.27E-02	-	-	-	-	-	-	-	-	-	rs201510617	707	1	-	HGNC	HGNC:2600	-	3	-	-	uncertain_significance	-	1	2.57419e+07	-	-	-	-
Patient 16	rs201510617	6:32042349-32042349	T	-	-	-	downstream_gene_variant	MODIFIER	CYP21A2	ENSG00000231852	Transcript	ENST00000488465.1	retained_intron	3.17E-02	6.88E-02	1.18E-02	1.47E-02	2.69E-02	1.34E-02	2.66E-02	2.56E-02	8.27E-02	-	-	-	-	-	-	-	-	-	rs201510617	2865	1	-	HGNC	HGNC:2600	-	3	-	-	uncertain_significance	-	1	2.57419e+07	-	-	-	-
Patient 16	rs201510617	6:32042349-32042349	T	-	-	-	non_coding_transcript_exon_variant	MODIFIER	TNXB	ENSG00000168477	Transcript	ENST00000490077.5	retained_intron	3.17E-02	6.88E-02	1.18E-02	1.47E-02	2.69E-02	1.34E-02	2.66E-02	2.56E-02	8.27E-02	11/14	-	-	-	2051	-	-	-	-	rs201510617	-	-1	-	HGNC	HGNC:11976	-	1	-	-	uncertain_significance	-	1	2.57419e+07	-	-	-	-
Patient 16	rs201510617	6:32042349-32042349	T	-	-	-	non_coding_transcript_exon_variant	MODIFIER	TNXB	ENSG00000168477	Transcript	ENST00000498094.1	retained_intron	3.17E-02	6.88E-02	1.18E-02	1.47E-02	2.69E-02	1.34E-02	2.66E-02	2.56E-02	8.27E-02	2019-05-05	-	-	-	709	-	-	-	-	rs201510617	-	-1	-	HGNC	HGNC:11976	-	5	-	-	uncertain_significance	-	1	2.57419e+07	-	-	-	-
Patient 16	rs201510617	6:32042349-32042349	T	-	-	-	downstream_gene_variant	MODIFIER	CYP21A2	ENSG00000231852	Transcript	ENST00000644719.2	protein_coding	3.17E-02	6.88E-02	1.18E-02	1.47E-02	2.69E-02	1.34E-02	2.66E-02	2.56E-02	8.27E-02	-	-	-	-	-	-	-	-	-	rs201510617	705	1	-	HGNC	HGNC:2600	-	-	P1	-	uncertain_significance	-	1	2.57419e+07	-	-	-	-
Patient 16	rs201510617	CHR_HSCHR6_MHC_COX_CTG1:31990790-31990790	T	-	-	-	non_coding_transcript_exon_variant	MODIFIER	TNXB	ENSG00000233323	Transcript	ENST00000404514.7	retained_intron	-	-	-	-	-	-	-	-	-	10/13	-	-	-	2420	-	-	-	-	rs201510617,rs6457477	-	-1	-	HGNC	HGNC:11976	-	1	-	-	uncertain_significance	-	1	25741868,26075496,29197384	-	-	-	-
Patient 16	rs201510617	CHR_HSCHR6_MHC_COX_CTG1:31990790-31990790	T	-	-	-	downstream_gene_variant	MODIFIER	CYP21A2	ENSG00000233151	Transcript	ENST00000452386.2	protein_coding	-	-	-	-	-	-	-	-	-	-	-	-	-	-	-	-	-	-	rs201510617,rs6457477	679	1	-	HGNC	HGNC:2600	-	2	-	-	uncertain_significance	-	1	25741868,26075496,29197384	-	-	-	-
Patient 16	rs201510617	CHR_HSCHR6_MHC_COX_CTG1:31990790-31990790	T	-	-	-	downstream_gene_variant	MODIFIER	CYP21A2	ENSG00000233151	Transcript	ENST00000456152.6	protein_coding	-	-	-	-	-	-	-	-	-	-	-	-	-	-	-	-	-	-	rs201510617,rs6457477	707	1	-	HGNC	HGNC:2600	-	1	-	-	uncertain_significance	-	1	25741868,26075496,29197384	-	-	-	-
Patient 16	rs201510617	CHR_HSCHR6_MHC_COX_CTG1:31990790-31990790	T	-	-	-	downstream_gene_variant	MODIFIER	CYP21A2	ENSG00000233151	Transcript	ENST00000466113.1	lncRNA	-	-	-	-	-	-	-	-	-	-	-	-	-	-	-	-	-	-	rs201510617,rs6457477	2798	1	-	HGNC	HGNC:2600	-	2	-	-	uncertain_significance	-	1	25741868,26075496,29197384	-	-	-	-
Patient 16	rs201510617	CHR_HSCHR6_MHC_COX_CTG1:31990790-31990790	T	-	-	-	downstream_gene_variant	MODIFIER	CYP21A2	ENSG00000233151	Transcript	ENST00000466275.5	retained_intron	-	-	-	-	-	-	-	-	-	-	-	-	-	-	-	-	-	-	rs201510617,rs6457477	3234	1	-	HGNC	HGNC:2600	-	3	-	-	uncertain_significance	-	1	25741868,26075496,29197384	-	-	-	-
Patient 16	rs201510617	CHR_HSCHR6_MHC_COX_CTG1:31990790-31990790	T	-	-	-	downstream_gene_variant	MODIFIER	CYP21A2	ENSG00000233151	Transcript	ENST00000472130.5	retained_intron	-	-	-	-	-	-	-	-	-	-	-	-	-	-	-	-	-	-	rs201510617,rs6457477	707	1	-	HGNC	HGNC:2600	-	5	-	-	uncertain_significance	-	1	25741868,26075496,29197384	-	-	-	-
Patient 16	rs201510617	CHR_HSCHR6_MHC_COX_CTG1:31990790-31990790	T	-	-	-	downstream_gene_variant	MODIFIER	CYP21A2	ENSG00000233151	Transcript	ENST00000474613.5	lncRNA	-	-	-	-	-	-	-	-	-	-	-	-	-	-	-	-	-	-	rs201510617,rs6457477	2866	1	-	HGNC	HGNC:2600	-	3	-	-	uncertain_significance	-	1	25741868,26075496,29197384	-	-	-	-
Patient 16	rs201510617	CHR_HSCHR6_MHC_COX_CTG1:31990790-31990790	T	-	-	-	downstream_gene_variant	MODIFIER	CYP21A2	ENSG00000233151	Transcript	ENST00000487373.1	lncRNA	-	-	-	-	-	-	-	-	-	-	-	-	-	-	-	-	-	-	rs201510617,rs6457477	2902	1	-	HGNC	HGNC:2600	-	5	-	-	uncertain_significance	-	1	25741868,26075496,29197384	-	-	-	-
Patient 16	rs201510617	CHR_HSCHR6_MHC_COX_CTG1:31990790-31990790	T	-	-	-	downstream_gene_variant	MODIFIER	CYP21A2	ENSG00000233151	Transcript	ENST00000487592.5	retained_intron	-	-	-	-	-	-	-	-	-	-	-	-	-	-	-	-	-	-	rs201510617,rs6457477	707	1	-	HGNC	HGNC:2600	-	3	-	-	uncertain_significance	-	1	25741868,26075496,29197384	-	-	-	-
Patient 16	rs201510617	CHR_HSCHR6_MHC_COX_CTG1:31990790-31990790	T	-	-	-	non_coding_transcript_exon_variant	MODIFIER	TNXB	ENSG00000233323	Transcript	ENST00000488475.1	retained_intron	-	-	-	-	-	-	-	-	-	2019-05-05	-	-	-	709	-	-	-	-	rs201510617,rs6457477	-	-1	-	HGNC	HGNC:11976	-	5	-	-	uncertain_significance	-	1	25741868,26075496,29197384	-	-	-	-
Patient 16	rs201510617	CHR_HSCHR6_MHC_COX_CTG1:31990790-31990790	T	-	-	-	non_coding_transcript_exon_variant	MODIFIER	TNXB	ENSG00000233323	Transcript	ENST00000489006.5	lncRNA	-	-	-	-	-	-	-	-	-	11/14	-	-	-	2051	-	-	-	-	rs201510617,rs6457477	-	-1	-	HGNC	HGNC:11976	-	1	-	-	uncertain_significance	-	1	25741868,26075496,29197384	-	-	-	-
Patient 16	rs201510617	CHR_HSCHR6_MHC_COX_CTG1:31990790-31990790	T	-	-	-	downstream_gene_variant	MODIFIER	CYP21A2	ENSG00000233151	Transcript	ENST00000493137.5	retained_intron	-	-	-	-	-	-	-	-	-	-	-	-	-	-	-	-	-	-	rs201510617,rs6457477	707	1	-	HGNC	HGNC:2600	-	3	-	-	uncertain_significance	-	1	25741868,26075496,29197384	-	-	-	-
Patient 16	rs201510617	CHR_HSCHR6_MHC_COX_CTG1:31990790-31990790	T	-	-	-	downstream_gene_variant	MODIFIER	CYP21A2	ENSG00000233151	Transcript	ENST00000495919.5	retained_intron	-	-	-	-	-	-	-	-	-	-	-	-	-	-	-	-	-	-	rs201510617,rs6457477	707	1	-	HGNC	HGNC:2600	-	5	-	-	uncertain_significance	-	1	25741868,26075496,29197384	-	-	-	-
Patient 16	rs201510617	CHR_HSCHR6_MHC_DBB_CTG1:32018164-32018164	T	-	-	-	non_coding_transcript_exon_variant	MODIFIER	TNXB	ENSG00000231608	Transcript	ENST00000426348.6	retained_intron	-	-	-	-	-	-	-	-	-	10/13	-	-	-	2420	-	-	-	-	rs201510617,rs6457477	-	-1	-	HGNC	HGNC:11976	-	1	-	-	uncertain_significance	-	1	25741868,26075496,29197384	-	-	-	-
Patient 16	rs201510617	CHR_HSCHR6_MHC_DBB_CTG1:32018164-32018164	T	-	-	-	downstream_gene_variant	MODIFIER	CYP21A2	ENSG00000232414	Transcript	ENST00000434026.2	protein_coding	-	-	-	-	-	-	-	-	-	-	-	-	-	-	-	-	-	-	rs201510617,rs6457477	679	1	-	HGNC	HGNC:2600	-	2	-	-	uncertain_significance	-	1	25741868,26075496,29197384	-	-	-	-
Patient 16	rs201510617	CHR_HSCHR6_MHC_DBB_CTG1:32018164-32018164	T	-	-	-	downstream_gene_variant	MODIFIER	CYP21A2	ENSG00000232414	Transcript	ENST00000448478.6	protein_coding	-	-	-	-	-	-	-	-	-	-	-	-	-	-	-	-	-	-	rs201510617,rs6457477	707	1	-	HGNC	HGNC:2600	-	1	-	-	uncertain_significance	-	1	25741868,26075496,29197384	-	-	-	-
Patient 16	rs201510617	CHR_HSCHR6_MHC_DBB_CTG1:32018164-32018164	T	-	-	-	downstream_gene_variant	MODIFIER	CYP21A2	ENSG00000232414	Transcript	ENST00000459819.1	lncRNA	-	-	-	-	-	-	-	-	-	-	-	-	-	-	-	-	-	-	rs201510617,rs6457477	2798	1	-	HGNC	HGNC:2600	-	2	-	-	uncertain_significance	-	1	25741868,26075496,29197384	-	-	-	-
Patient 16	rs201510617	CHR_HSCHR6_MHC_DBB_CTG1:32018164-32018164	T	-	-	-	downstream_gene_variant	MODIFIER	CYP21A2	ENSG00000232414	Transcript	ENST00000460626.5	retained_intron	-	-	-	-	-	-	-	-	-	-	-	-	-	-	-	-	-	-	rs201510617,rs6457477	707	1	-	HGNC	HGNC:2600	-	5	-	-	uncertain_significance	-	1	25741868,26075496,29197384	-	-	-	-
Patient 16	rs201510617	CHR_HSCHR6_MHC_DBB_CTG1:32018164-32018164	T	-	-	-	downstream_gene_variant	MODIFIER	CYP21A2	ENSG00000232414	Transcript	ENST00000466302.5	retained_intron	-	-	-	-	-	-	-	-	-	-	-	-	-	-	-	-	-	-	rs201510617,rs6457477	707	1	-	HGNC	HGNC:2600	-	3	-	-	uncertain_significance	-	1	25741868,26075496,29197384	-	-	-	-
Patient 16	rs201510617	CHR_HSCHR6_MHC_DBB_CTG1:32018164-32018164	T	-	-	-	downstream_gene_variant	MODIFIER	CYP21A2	ENSG00000232414	Transcript	ENST00000468340.5	retained_intron	-	-	-	-	-	-	-	-	-	-	-	-	-	-	-	-	-	-	rs201510617,rs6457477	707	1	-	HGNC	HGNC:2600	-	5	-	-	uncertain_significance	-	1	25741868,26075496,29197384	-	-	-	-
Patient 16	rs201510617	CHR_HSCHR6_MHC_DBB_CTG1:32018164-32018164	T	-	-	-	non_coding_transcript_exon_variant	MODIFIER	TNXB	ENSG00000231608	Transcript	ENST00000469250.5	lncRNA	-	-	-	-	-	-	-	-	-	11/14	-	-	-	2051	-	-	-	-	rs201510617,rs6457477	-	-1	-	HGNC	HGNC:11976	-	1	-	-	uncertain_significance	-	1	25741868,26075496,29197384	-	-	-	-
Patient 16	rs201510617	CHR_HSCHR6_MHC_DBB_CTG1:32018164-32018164	T	-	-	-	downstream_gene_variant	MODIFIER	CYP21A2	ENSG00000232414	Transcript	ENST00000473538.5	retained_intron	-	-	-	-	-	-	-	-	-	-	-	-	-	-	-	-	-	-	rs201510617,rs6457477	707	1	-	HGNC	HGNC:2600	-	3	-	-	uncertain_significance	-	1	25741868,26075496,29197384	-	-	-	-
Patient 16	rs201510617	CHR_HSCHR6_MHC_DBB_CTG1:32018164-32018164	T	-	-	-	downstream_gene_variant	MODIFIER	CYP21A2	ENSG00000232414	Transcript	ENST00000475619.5	lncRNA	-	-	-	-	-	-	-	-	-	-	-	-	-	-	-	-	-	-	rs201510617,rs6457477	2866	1	-	HGNC	HGNC:2600	-	3	-	-	uncertain_significance	-	1	25741868,26075496,29197384	-	-	-	-
Patient 16	rs201510617	CHR_HSCHR6_MHC_DBB_CTG1:32018164-32018164	T	-	-	-	non_coding_transcript_exon_variant	MODIFIER	TNXB	ENSG00000231608	Transcript	ENST00000496456.1	retained_intron	-	-	-	-	-	-	-	-	-	2019-05-05	-	-	-	709	-	-	-	-	rs201510617,rs6457477	-	-1	-	HGNC	HGNC:11976	-	5	-	-	uncertain_significance	-	1	25741868,26075496,29197384	-	-	-	-
Patient 16	rs201510617	CHR_HSCHR6_MHC_DBB_CTG1:32018164-32018164	T	-	-	-	downstream_gene_variant	MODIFIER	CYP21A2	ENSG00000232414	Transcript	ENST00000496471.5	retained_intron	-	-	-	-	-	-	-	-	-	-	-	-	-	-	-	-	-	-	rs201510617,rs6457477	3234	1	-	HGNC	HGNC:2600	-	3	-	-	uncertain_significance	-	1	25741868,26075496,29197384	-	-	-	-
Patient 16	rs201510617	CHR_HSCHR6_MHC_DBB_CTG1:32018164-32018164	T	-	-	-	downstream_gene_variant	MODIFIER	CYP21A2	ENSG00000232414	Transcript	ENST00000496557.1	lncRNA	-	-	-	-	-	-	-	-	-	-	-	-	-	-	-	-	-	-	rs201510617,rs6457477	2902	1	-	HGNC	HGNC:2600	-	5	-	-	uncertain_significance	-	1	25741868,26075496,29197384	-	-	-	-
Patient 16	rs201510617	CHR_HSCHR6_MHC_MCF_CTG1:32118789-32118789	T	-	-	-	downstream_gene_variant	MODIFIER	CYP21A2	ENSG00000235134	Transcript	ENST00000436607.6	protein_coding	-	-	-	-	-	-	-	-	-	-	-	-	-	-	-	-	-	-	rs201510617,rs6457477	707	1	-	HGNC	HGNC:2600	-	1	-	-	uncertain_significance	-	1	25741868,26075496,29197384	-	-	-	-
Patient 16	rs201510617	CHR_HSCHR6_MHC_MCF_CTG1:32118789-32118789	T	-	-	-	downstream_gene_variant	MODIFIER	CYP21A2	ENSG00000235134	Transcript	ENST00000448877.2	protein_coding	-	-	-	-	-	-	-	-	-	-	-	-	-	-	-	-	-	-	rs201510617,rs6457477	679	1	-	HGNC	HGNC:2600	-	2	-	-	uncertain_significance	-	1	25741868,26075496,29197384	-	-	-	-
Patient 16	rs201510617	CHR_HSCHR6_MHC_MCF_CTG1:32118789-32118789	T	-	-	-	downstream_gene_variant	MODIFIER	CYP21A2	ENSG00000235134	Transcript	ENST00000460263.5	retained_intron	-	-	-	-	-	-	-	-	-	-	-	-	-	-	-	-	-	-	rs201510617,rs6457477	707	1	-	HGNC	HGNC:2600	-	5	-	-	uncertain_significance	-	1	25741868,26075496,29197384	-	-	-	-
Patient 16	rs201510617	CHR_HSCHR6_MHC_MCF_CTG1:32118789-32118789	T	-	-	-	downstream_gene_variant	MODIFIER	CYP21A2	ENSG00000235134	Transcript	ENST00000462292.5	lncRNA	-	-	-	-	-	-	-	-	-	-	-	-	-	-	-	-	-	-	rs201510617,rs6457477	2866	1	-	HGNC	HGNC:2600	-	3	-	-	uncertain_significance	-	1	25741868,26075496,29197384	-	-	-	-
Patient 16	rs201510617	CHR_HSCHR6_MHC_MCF_CTG1:32118789-32118789	T	-	-	-	downstream_gene_variant	MODIFIER	CYP21A2	ENSG00000235134	Transcript	ENST00000464272.5	retained_intron	-	-	-	-	-	-	-	-	-	-	-	-	-	-	-	-	-	-	rs201510617,rs6457477	707	1	-	HGNC	HGNC:2600	-	3	-	-	uncertain_significance	-	1	25741868,26075496,29197384	-	-	-	-
Patient 16	rs201510617	CHR_HSCHR6_MHC_MCF_CTG1:32118789-32118789	T	-	-	-	non_coding_transcript_exon_variant	MODIFIER	TNXB	ENSG00000206258	Transcript	ENST00000469136.1	retained_intron	-	-	-	-	-	-	-	-	-	2019-05-05	-	-	-	709	-	-	-	-	rs201510617,rs6457477	-	-1	-	HGNC	HGNC:11976	-	5	-	-	uncertain_significance	-	1	25741868,26075496,29197384	-	-	-	-
Patient 16	rs201510617	CHR_HSCHR6_MHC_MCF_CTG1:32118789-32118789	T	-	-	-	non_coding_transcript_exon_variant	MODIFIER	TNXB	ENSG00000206258	Transcript	ENST00000475986.5	lncRNA	-	-	-	-	-	-	-	-	-	11/14	-	-	-	2051	-	-	-	-	rs201510617,rs6457477	-	-1	-	HGNC	HGNC:11976	-	1	-	-	uncertain_significance	-	1	25741868,26075496,29197384	-	-	-	-
Patient 16	rs201510617	CHR_HSCHR6_MHC_MCF_CTG1:32118789-32118789	T	-	-	-	non_coding_transcript_exon_variant	MODIFIER	TNXB	ENSG00000206258	Transcript	ENST00000477062.5	retained_intron	-	-	-	-	-	-	-	-	-	10/13	-	-	-	2420	-	-	-	-	rs201510617,rs6457477	-	-1	-	HGNC	HGNC:11976	-	1	-	-	uncertain_significance	-	1	25741868,26075496,29197384	-	-	-	-
Patient 16	rs201510617	CHR_HSCHR6_MHC_MCF_CTG1:32118789-32118789	T	-	-	-	downstream_gene_variant	MODIFIER	CYP21A2	ENSG00000235134	Transcript	ENST00000489576.5	retained_intron	-	-	-	-	-	-	-	-	-	-	-	-	-	-	-	-	-	-	rs201510617,rs6457477	707	1	-	HGNC	HGNC:2600	-	3	-	-	uncertain_significance	-	1	25741868,26075496,29197384	-	-	-	-
Patient 16	rs201510617	CHR_HSCHR6_MHC_MCF_CTG1:32118789-32118789	T	-	-	-	downstream_gene_variant	MODIFIER	CYP21A2	ENSG00000235134	Transcript	ENST00000493848.5	retained_intron	-	-	-	-	-	-	-	-	-	-	-	-	-	-	-	-	-	-	rs201510617,rs6457477	707	1	-	HGNC	HGNC:2600	-	3	-	-	uncertain_significance	-	1	25741868,26075496,29197384	-	-	-	-
Patient 16	rs201510617	CHR_HSCHR6_MHC_MCF_CTG1:32118789-32118789	T	-	-	-	downstream_gene_variant	MODIFIER	CYP21A2	ENSG00000235134	Transcript	ENST00000494716.1	lncRNA	-	-	-	-	-	-	-	-	-	-	-	-	-	-	-	-	-	-	rs201510617,rs6457477	2798	1	-	HGNC	HGNC:2600	-	2	-	-	uncertain_significance	-	1	25741868,26075496,29197384	-	-	-	-
Patient 16	rs201510617	CHR_HSCHR6_MHC_MCF_CTG1:32118789-32118789	T	-	-	-	downstream_gene_variant	MODIFIER	CYP21A2	ENSG00000235134	Transcript	ENST00000496685.1	lncRNA	-	-	-	-	-	-	-	-	-	-	-	-	-	-	-	-	-	-	rs201510617,rs6457477	2902	1	-	HGNC	HGNC:2600	-	5	-	-	uncertain_significance	-	1	25741868,26075496,29197384	-	-	-	-
Patient 16	rs201510617	CHR_HSCHR6_MHC_MCF_CTG1:32118789-32118789	T	-	-	-	downstream_gene_variant	MODIFIER	CYP21A2	ENSG00000235134	Transcript	ENST00000497396.5	retained_intron	-	-	-	-	-	-	-	-	-	-	-	-	-	-	-	-	-	-	rs201510617,rs6457477	3234	1	-	HGNC	HGNC:2600	-	3	-	-	uncertain_significance	-	1	25741868,26075496,29197384	-	-	-	-
Patient 16	rs201510617	CHR_HSCHR6_MHC_QBL_CTG1:31999991-31999991	T	-	-	-	downstream_gene_variant	MODIFIER	CYP21A2	ENSG00000206338	Transcript	ENST00000383321.4	protein_coding	-	-	-	-	-	-	-	-	-	-	-	-	-	-	-	-	-	-	rs201510617,rs6457477	679	1	-	HGNC	HGNC:2600	-	2	-	-	uncertain_significance	-	1	25741868,26075496,29197384	-	-	-	-
Patient 16	rs201510617	CHR_HSCHR6_MHC_QBL_CTG1:31999991-31999991	T	-	-	-	downstream_gene_variant	MODIFIER	CYP21A2	ENSG00000206338	Transcript	ENST00000383322.8	protein_coding	-	-	-	-	-	-	-	-	-	-	-	-	-	-	-	-	-	-	rs201510617,rs6457477	707	1	-	HGNC	HGNC:2600	-	1	-	-	uncertain_significance	-	1	25741868,26075496,29197384	-	-	-	-
Patient 16	rs201510617	CHR_HSCHR6_MHC_QBL_CTG1:31999991-31999991	T	-	-	-	downstream_gene_variant	MODIFIER	CYP21A2	ENSG00000206338	Transcript	ENST00000460689.5	retained_intron	-	-	-	-	-	-	-	-	-	-	-	-	-	-	-	-	-	-	rs201510617,rs6457477	707	1	-	HGNC	HGNC:2600	-	3	-	-	uncertain_significance	-	1	25741868,26075496,29197384	-	-	-	-
Patient 16	rs201510617	CHR_HSCHR6_MHC_QBL_CTG1:31999991-31999991	T	-	-	-	downstream_gene_variant	MODIFIER	CYP21A2	ENSG00000206338	Transcript	ENST00000461324.5	retained_intron	-	-	-	-	-	-	-	-	-	-	-	-	-	-	-	-	-	-	rs201510617,rs6457477	3234	1	-	HGNC	HGNC:2600	-	3	-	-	uncertain_significance	-	1	25741868,26075496,29197384	-	-	-	-
Patient 16	rs201510617	CHR_HSCHR6_MHC_QBL_CTG1:31999991-31999991	T	-	-	-	downstream_gene_variant	MODIFIER	CYP21A2	ENSG00000206338	Transcript	ENST00000465847.1	lncRNA	-	-	-	-	-	-	-	-	-	-	-	-	-	-	-	-	-	-	rs201510617,rs6457477	2866	1	-	HGNC	HGNC:2600	-	3	-	-	uncertain_significance	-	1	25741868,26075496,29197384	-	-	-	-
Patient 16	rs201510617	CHR_HSCHR6_MHC_QBL_CTG1:31999991-31999991	T	-	-	-	non_coding_transcript_exon_variant	MODIFIER	TNXB	ENSG00000229353	Transcript	ENST00000466115.1	retained_intron	-	-	-	-	-	-	-	-	-	2019-05-05	-	-	-	709	-	-	-	-	rs201510617,rs6457477	-	-1	-	HGNC	HGNC:11976	-	5	-	-	uncertain_significance	-	1	25741868,26075496,29197384	-	-	-	-
Patient 16	rs201510617	CHR_HSCHR6_MHC_QBL_CTG1:31999991-31999991	T	-	-	-	downstream_gene_variant	MODIFIER	CYP21A2	ENSG00000206338	Transcript	ENST00000467455.1	retained_intron	-	-	-	-	-	-	-	-	-	-	-	-	-	-	-	-	-	-	rs201510617,rs6457477	707	1	-	HGNC	HGNC:2600	-	3	-	-	uncertain_significance	-	1	25741868,26075496,29197384	-	-	-	-
Patient 16	rs201510617	CHR_HSCHR6_MHC_QBL_CTG1:31999991-31999991	T	-	-	-	downstream_gene_variant	MODIFIER	CYP21A2	ENSG00000206338	Transcript	ENST00000469664.1	lncRNA	-	-	-	-	-	-	-	-	-	-	-	-	-	-	-	-	-	-	rs201510617,rs6457477	2902	1	-	HGNC	HGNC:2600	-	5	-	-	uncertain_significance	-	1	25741868,26075496,29197384	-	-	-	-
Patient 16	rs201510617	CHR_HSCHR6_MHC_QBL_CTG1:31999991-31999991	T	-	-	-	non_coding_transcript_exon_variant	MODIFIER	TNXB	ENSG00000229353	Transcript	ENST00000471059.5	lncRNA	-	-	-	-	-	-	-	-	-	11/14	-	-	-	2051	-	-	-	-	rs201510617,rs6457477	-	-1	-	HGNC	HGNC:11976	-	1	-	-	uncertain_significance	-	1	25741868,26075496,29197384	-	-	-	-
Patient 16	rs201510617	CHR_HSCHR6_MHC_QBL_CTG1:31999991-31999991	T	-	-	-	non_coding_transcript_exon_variant	MODIFIER	TNXB	ENSG00000229353	Transcript	ENST00000488124.5	retained_intron	-	-	-	-	-	-	-	-	-	10/13	-	-	-	2420	-	-	-	-	rs201510617,rs6457477	-	-1	-	HGNC	HGNC:11976	-	1	-	-	uncertain_significance	-	1	25741868,26075496,29197384	-	-	-	-
Patient 16	rs201510617	CHR_HSCHR6_MHC_QBL_CTG1:31999991-31999991	T	-	-	-	downstream_gene_variant	MODIFIER	CYP21A2	ENSG00000206338	Transcript	ENST00000489833.5	lncRNA	-	-	-	-	-	-	-	-	-	-	-	-	-	-	-	-	-	-	rs201510617,rs6457477	2892	1	-	HGNC	HGNC:2600	-	5	-	-	uncertain_significance	-	1	25741868,26075496,29197384	-	-	-	-
Patient 16	rs201510617	CHR_HSCHR6_MHC_QBL_CTG1:31999991-31999991	T	-	-	-	downstream_gene_variant	MODIFIER	CYP21A2	ENSG00000206338	Transcript	ENST00000492024.5	retained_intron	-	-	-	-	-	-	-	-	-	-	-	-	-	-	-	-	-	-	rs201510617,rs6457477	707	1	-	HGNC	HGNC:2600	-	5	-	-	uncertain_significance	-	1	25741868,26075496,29197384	-	-	-	-
Patient 16	rs201510617	CHR_HSCHR6_MHC_QBL_CTG1:31999991-31999991	T	-	-	-	downstream_gene_variant	MODIFIER	CYP21A2	ENSG00000206338	Transcript	ENST00000496483.5	retained_intron	-	-	-	-	-	-	-	-	-	-	-	-	-	-	-	-	-	-	rs201510617,rs6457477	707	1	-	HGNC	HGNC:2600	-	3	-	-	uncertain_significance	-	1	25741868,26075496,29197384	-	-	-	-
Patient 16	rs201510617	CHR_HSCHR6_MHC_SSTO_CTG1:32035001-32035001	T	-	-	-	downstream_gene_variant	MODIFIER	CYP21A2	ENSG00000198457	Transcript	ENST00000448314.6	protein_coding	-	-	-	-	-	-	-	-	-	-	-	-	-	-	-	-	-	-	rs201510617,rs6457477	711	1	-	HGNC	HGNC:2600	-	1	-	-	uncertain_significance	-	1	25741868,26075496,29197384	-	-	-	-
Patient 16	rs201510617	CHR_HSCHR6_MHC_SSTO_CTG1:32035001-32035001	T	-	-	-	downstream_gene_variant	MODIFIER	CYP21A2	ENSG00000198457	Transcript	ENST00000452708.2	protein_coding	-	-	-	-	-	-	-	-	-	-	-	-	-	-	-	-	-	-	rs201510617,rs6457477	679	1	-	HGNC	HGNC:2600	-	2	-	-	uncertain_significance	-	1	25741868,26075496,29197384	-	-	-	-
Patient 16	rs201510617	CHR_HSCHR6_MHC_SSTO_CTG1:32035001-32035001	T	-	-	-	non_coding_transcript_exon_variant	MODIFIER	TNXB	ENSG00000236236	Transcript	ENST00000460385.1	retained_intron	-	-	-	-	-	-	-	-	-	2019-05-05	-	-	-	709	-	-	-	-	rs201510617,rs6457477	-	-1	-	HGNC	HGNC:11976	-	5	-	-	uncertain_significance	-	1	25741868,26075496,29197384	-	-	-	-
Patient 16	rs201510617	CHR_HSCHR6_MHC_SSTO_CTG1:32035001-32035001	T	-	-	-	non_coding_transcript_exon_variant	MODIFIER	TNXB	ENSG00000236236	Transcript	ENST00000464376.5	lncRNA	-	-	-	-	-	-	-	-	-	11/14	-	-	-	2051	-	-	-	-	rs201510617,rs6457477	-	-1	-	HGNC	HGNC:11976	-	1	-	-	uncertain_significance	-	1	25741868,26075496,29197384	-	-	-	-
Patient 16	rs201510617	CHR_HSCHR6_MHC_SSTO_CTG1:32035001-32035001	T	-	-	-	downstream_gene_variant	MODIFIER	CYP21A2	ENSG00000198457	Transcript	ENST00000468185.5	retained_intron	-	-	-	-	-	-	-	-	-	-	-	-	-	-	-	-	-	-	rs201510617,rs6457477	707	1	-	HGNC	HGNC:2600	-	3	-	-	uncertain_significance	-	1	25741868,26075496,29197384	-	-	-	-
Patient 16	rs201510617	CHR_HSCHR6_MHC_SSTO_CTG1:32035001-32035001	T	-	-	-	downstream_gene_variant	MODIFIER	CYP21A2	ENSG00000198457	Transcript	ENST00000469046.5	retained_intron	-	-	-	-	-	-	-	-	-	-	-	-	-	-	-	-	-	-	rs201510617,rs6457477	3234	1	-	HGNC	HGNC:2600	-	3	-	-	uncertain_significance	-	1	25741868,26075496,29197384	-	-	-	-
Patient 16	rs201510617	CHR_HSCHR6_MHC_SSTO_CTG1:32035001-32035001	T	-	-	-	downstream_gene_variant	MODIFIER	CYP21A2	ENSG00000198457	Transcript	ENST00000470187.5	retained_intron	-	-	-	-	-	-	-	-	-	-	-	-	-	-	-	-	-	-	rs201510617,rs6457477	707	1	-	HGNC	HGNC:2600	-	5	-	-	uncertain_significance	-	1	25741868,26075496,29197384	-	-	-	-
Patient 16	rs201510617	CHR_HSCHR6_MHC_SSTO_CTG1:32035001-32035001	T	-	-	-	non_coding_transcript_exon_variant	MODIFIER	TNXB	ENSG00000236236	Transcript	ENST00000472274.5	retained_intron	-	-	-	-	-	-	-	-	-	10/13	-	-	-	2420	-	-	-	-	rs201510617,rs6457477	-	-1	-	HGNC	HGNC:11976	-	1	-	-	uncertain_significance	-	1	25741868,26075496,29197384	-	-	-	-
Patient 16	rs201510617	CHR_HSCHR6_MHC_SSTO_CTG1:32035001-32035001	T	-	-	-	downstream_gene_variant	MODIFIER	CYP21A2	ENSG00000198457	Transcript	ENST00000477608.5	retained_intron	-	-	-	-	-	-	-	-	-	-	-	-	-	-	-	-	-	-	rs201510617,rs6457477	707	1	-	HGNC	HGNC:2600	-	5	-	-	uncertain_significance	-	1	25741868,26075496,29197384	-	-	-	-
Patient 16	rs201510617	CHR_HSCHR6_MHC_SSTO_CTG1:32035001-32035001	T	-	-	-	downstream_gene_variant	MODIFIER	CYP21A2	ENSG00000198457	Transcript	ENST00000480660.1	lncRNA	-	-	-	-	-	-	-	-	-	-	-	-	-	-	-	-	-	-	rs201510617,rs6457477	2798	1	-	HGNC	HGNC:2600	-	2	-	-	uncertain_significance	-	1	25741868,26075496,29197384	-	-	-	-
Patient 16	rs201510617	CHR_HSCHR6_MHC_SSTO_CTG1:32035001-32035001	T	-	-	-	downstream_gene_variant	MODIFIER	CYP21A2	ENSG00000198457	Transcript	ENST00000480731.1	lncRNA	-	-	-	-	-	-	-	-	-	-	-	-	-	-	-	-	-	-	rs201510617,rs6457477	2902	1	-	HGNC	HGNC:2600	-	5	-	-	uncertain_significance	-	1	25741868,26075496,29197384	-	-	-	-
Patient 16	rs201510617	CHR_HSCHR6_MHC_SSTO_CTG1:32035001-32035001	T	-	-	-	downstream_gene_variant	MODIFIER	CYP21A2	ENSG00000198457	Transcript	ENST00000486312.5	lncRNA	-	-	-	-	-	-	-	-	-	-	-	-	-	-	-	-	-	-	rs201510617,rs6457477	2866	1	-	HGNC	HGNC:2600	-	4	-	-	uncertain_significance	-	1	25741868,26075496,29197384	-	-	-	-
Patient 16	rs201510617	CHR_HSCHR6_MHC_SSTO_CTG1:32035001-32035001	T	-	-	-	downstream_gene_variant	MODIFIER	CYP21A2	ENSG00000198457	Transcript	ENST00000494168.5	retained_intron	-	-	-	-	-	-	-	-	-	-	-	-	-	-	-	-	-	-	rs201510617,rs6457477	707	1	-	HGNC	HGNC:2600	-	3	-	-	uncertain_significance	-	1	25741868,26075496,29197384	-	-	-	-
Patient 16	rs144415985	6:32041857-32041857	T	-	-	-	downstream_gene_variant	MODIFIER	CYP21A2	ENSG00000231852	Transcript	ENST00000435122.3	protein_coding	4.83E-02	3.56E-02	1.78E-02	4.20E-02	2.44E-02	6.03E-02	3.73E-02	4.03E-02	1.24E-01	-	-	-	-	-	-	-	-	-	rs144415985	215	1	-	HGNC	HGNC:2600	-	2	-	-	-	-	-	-	-	-	-	-
Patient 16	rs144415985	6:32041857-32041857	T	-	-	-	downstream_gene_variant	MODIFIER	CYP21A2	ENSG00000231852	Transcript	ENST00000462278.1	retained_intron	4.83E-02	3.56E-02	1.78E-02	4.20E-02	2.44E-02	6.03E-02	3.73E-02	4.03E-02	1.24E-01	-	-	-	-	-	-	-	-	-	rs144415985	1885	1	-	HGNC	HGNC:2600	-	4	-	-	-	-	-	-	-	-	-	-
Patient 16	rs144415985	6:32041857-32041857	T	-	-	-	downstream_gene_variant	MODIFIER	CYP21A2	ENSG00000231852	Transcript	ENST00000464325.5	retained_intron	4.83E-02	3.56E-02	1.78E-02	4.20E-02	2.44E-02	6.03E-02	3.73E-02	4.03E-02	1.24E-01	-	-	-	-	-	-	-	-	-	rs144415985	2101	1	-	HGNC	HGNC:2600	-	4	-	-	-	-	-	-	-	-	-	-
Patient 16	rs144415985	6:32041857-32041857	T	-	-	-	downstream_gene_variant	MODIFIER	CYP21A2	ENSG00000231852	Transcript	ENST00000466779.5	nonsense_mediated_decay	4.83E-02	3.56E-02	1.78E-02	4.20E-02	2.44E-02	6.03E-02	3.73E-02	4.03E-02	1.24E-01	-	-	-	-	-	-	-	-	-	rs144415985	2033	1	-	HGNC	HGNC:2600	-	5	-	-	-	-	-	-	-	-	-	-
Patient 16	rs144415985	6:32041857-32041857	T	-	-	-	downstream_gene_variant	MODIFIER	CYP21A2	ENSG00000231852	Transcript	ENST00000466879.5	retained_intron	4.83E-02	3.56E-02	1.78E-02	4.20E-02	2.44E-02	6.03E-02	3.73E-02	4.03E-02	1.24E-01	-	-	-	-	-	-	-	-	-	rs144415985	2034	1	-	HGNC	HGNC:2600	-	4	-	-	-	-	-	-	-	-	-	-
Patient 16	rs144415985	6:32041857-32041857	T	-	-	-	downstream_gene_variant	MODIFIER	CYP21A2	ENSG00000231852	Transcript	ENST00000469053.5	nonsense_mediated_decay	4.83E-02	3.56E-02	1.78E-02	4.20E-02	2.44E-02	6.03E-02	3.73E-02	4.03E-02	1.24E-01	-	-	-	-	-	-	-	-	-	rs144415985	2217	1	-	HGNC	HGNC:2600	-	3	-	-	-	-	-	-	-	-	-	-
Patient 16	rs144415985	6:32041857-32041857	T	-	-	-	downstream_gene_variant	MODIFIER	CYP21A2	ENSG00000231852	Transcript	ENST00000471671.4	protein_coding	4.83E-02	3.56E-02	1.78E-02	4.20E-02	2.44E-02	6.03E-02	3.73E-02	4.03E-02	1.24E-01	-	-	-	-	-	-	-	-	-	rs144415985	2251	1	cds_end_NF	HGNC	HGNC:2600	-	4	-	-	-	-	-	-	-	-	-	-
Patient 16	rs144415985	6:32041857-32041857	T	-	-	-	downstream_gene_variant	MODIFIER	CYP21A2	ENSG00000231852	Transcript	ENST00000478281.5	protein_coding	4.83E-02	3.56E-02	1.78E-02	4.20E-02	2.44E-02	6.03E-02	3.73E-02	4.03E-02	1.24E-01	-	-	-	-	-	-	-	-	-	rs144415985	2424	1	cds_end_NF	HGNC	HGNC:2600	-	4	-	-	-	-	-	-	-	-	-	-
Patient 16	rs144415985	6:32041857-32041857	T	-	-	-	downstream_gene_variant	MODIFIER	CYP21A2	ENSG00000231852	Transcript	ENST00000479074.5	retained_intron	4.83E-02	3.56E-02	1.78E-02	4.20E-02	2.44E-02	6.03E-02	3.73E-02	4.03E-02	1.24E-01	-	-	-	-	-	-	-	-	-	rs144415985	215	1	-	HGNC	HGNC:2600	-	3	-	-	-	-	-	-	-	-	-	-
Patient 16	rs144415985	6:32041857-32041857	T	-	-	-	downstream_gene_variant	MODIFIER	CYP21A2	ENSG00000231852	Transcript	ENST00000479730.5	retained_intron	4.83E-02	3.56E-02	1.78E-02	4.20E-02	2.44E-02	6.03E-02	3.73E-02	4.03E-02	1.24E-01	-	-	-	-	-	-	-	-	-	rs144415985	215	1	-	HGNC	HGNC:2600	-	5	-	-	-	-	-	-	-	-	-	-
Patient 16	rs144415985	6:32041857-32041857	T	-	-	-	downstream_gene_variant	MODIFIER	CYP21A2	ENSG00000231852	Transcript	ENST00000480027.1	retained_intron	4.83E-02	3.56E-02	1.78E-02	4.20E-02	2.44E-02	6.03E-02	3.73E-02	4.03E-02	1.24E-01	-	-	-	-	-	-	-	-	-	rs144415985	2742	1	-	HGNC	HGNC:2600	-	3	-	-	-	-	-	-	-	-	-	-
Patient 16	rs144415985	6:32041857-32041857	T	-	-	-	downstream_gene_variant	MODIFIER	CYP21A2	ENSG00000231852	Transcript	ENST00000483041.5	retained_intron	4.83E-02	3.56E-02	1.78E-02	4.20E-02	2.44E-02	6.03E-02	3.73E-02	4.03E-02	1.24E-01	-	-	-	-	-	-	-	-	-	rs144415985	671	1	-	HGNC	HGNC:2600	-	3	-	-	-	-	-	-	-	-	-	-
Patient 16	rs144415985	6:32041857-32041857	T	-	-	-	downstream_gene_variant	MODIFIER	CYP21A2	ENSG00000231852	Transcript	ENST00000486063.5	retained_intron	4.83E-02	3.56E-02	1.78E-02	4.20E-02	2.44E-02	6.03E-02	3.73E-02	4.03E-02	1.24E-01	-	-	-	-	-	-	-	-	-	rs144415985	215	1	-	HGNC	HGNC:2600	-	3	-	-	-	-	-	-	-	-	-	-
Patient 16	rs144415985	6:32041857-32041857	T	-	-	-	downstream_gene_variant	MODIFIER	CYP21A2	ENSG00000231852	Transcript	ENST00000488465.1	retained_intron	4.83E-02	3.56E-02	1.78E-02	4.20E-02	2.44E-02	6.03E-02	3.73E-02	4.03E-02	1.24E-01	-	-	-	-	-	-	-	-	-	rs144415985	2373	1	-	HGNC	HGNC:2600	-	3	-	-	-	-	-	-	-	-	-	-
Patient 16	rs144415985	6:32041857-32041857	T	-	-	-	non_coding_transcript_exon_variant	MODIFIER	TNXB	ENSG00000168477	Transcript	ENST00000490077.5	retained_intron	4.83E-02	3.56E-02	1.78E-02	4.20E-02	2.44E-02	6.03E-02	3.73E-02	4.03E-02	1.24E-01	13/14	-	-	-	2374	-	-	-	-	rs144415985	-	-1	-	HGNC	HGNC:11976	-	1	-	-	-	-	-	-	-	-	-	-
Patient 16	rs144415985	6:32041857-32041857	T	-	-	-	downstream_gene_variant	MODIFIER	TNXB	ENSG00000168477	Transcript	ENST00000498094.1	retained_intron	4.83E-02	3.56E-02	1.78E-02	4.20E-02	2.44E-02	6.03E-02	3.73E-02	4.03E-02	1.24E-01	-	-	-	-	-	-	-	-	-	rs144415985	409	-1	-	HGNC	HGNC:11976	-	5	-	-	-	-	-	-	-	-	-	-
Patient 16	rs144415985	6:32041857-32041857	T	-	-	-	downstream_gene_variant	MODIFIER	CYP21A2	ENSG00000231852	Transcript	ENST00000644719.2	protein_coding	4.83E-02	3.56E-02	1.78E-02	4.20E-02	2.44E-02	6.03E-02	3.73E-02	4.03E-02	1.24E-01	-	-	-	-	-	-	-	-	-	rs144415985	213	1	-	HGNC	HGNC:2600	-	-	P1	-	-	-	-	-	-	-	-	-
Patient 16	rs144415985	CHR_HSCHR6_MHC_COX_CTG1:31990298-31990298	T	-	-	-	non_coding_transcript_exon_variant	MODIFIER	TNXB	ENSG00000233323	Transcript	ENST00000404514.7	retained_intron	-	-	-	-	-	-	-	-	-	12/13	-	-	-	2743	-	-	-	-	rs144415985,rs9501600	-	-1	-	HGNC	HGNC:11976	-	1	-	-	-	-	-	-	-	-	-	-
Patient 16	rs144415985	CHR_HSCHR6_MHC_COX_CTG1:31990298-31990298	T	-	-	-	downstream_gene_variant	MODIFIER	CYP21A2	ENSG00000233151	Transcript	ENST00000452386.2	protein_coding	-	-	-	-	-	-	-	-	-	-	-	-	-	-	-	-	-	-	rs144415985,rs9501600	187	1	-	HGNC	HGNC:2600	-	2	-	-	-	-	-	-	-	-	-	-
Patient 16	rs144415985	CHR_HSCHR6_MHC_COX_CTG1:31990298-31990298	T	-	-	-	downstream_gene_variant	MODIFIER	CYP21A2	ENSG00000233151	Transcript	ENST00000456152.6	protein_coding	-	-	-	-	-	-	-	-	-	-	-	-	-	-	-	-	-	-	rs144415985,rs9501600	215	1	-	HGNC	HGNC:2600	-	1	-	-	-	-	-	-	-	-	-	-
Patient 16	rs144415985	CHR_HSCHR6_MHC_COX_CTG1:31990298-31990298	T	-	-	-	downstream_gene_variant	MODIFIER	CYP21A2	ENSG00000233151	Transcript	ENST00000466113.1	lncRNA	-	-	-	-	-	-	-	-	-	-	-	-	-	-	-	-	-	-	rs144415985,rs9501600	2306	1	-	HGNC	HGNC:2600	-	2	-	-	-	-	-	-	-	-	-	-
Patient 16	rs144415985	CHR_HSCHR6_MHC_COX_CTG1:31990298-31990298	T	-	-	-	downstream_gene_variant	MODIFIER	CYP21A2	ENSG00000233151	Transcript	ENST00000466275.5	retained_intron	-	-	-	-	-	-	-	-	-	-	-	-	-	-	-	-	-	-	rs144415985,rs9501600	2742	1	-	HGNC	HGNC:2600	-	3	-	-	-	-	-	-	-	-	-	-
Patient 16	rs144415985	CHR_HSCHR6_MHC_COX_CTG1:31990298-31990298	T	-	-	-	downstream_gene_variant	MODIFIER	CYP21A2	ENSG00000233151	Transcript	ENST00000472130.5	retained_intron	-	-	-	-	-	-	-	-	-	-	-	-	-	-	-	-	-	-	rs144415985,rs9501600	215	1	-	HGNC	HGNC:2600	-	5	-	-	-	-	-	-	-	-	-	-
Patient 16	rs144415985	CHR_HSCHR6_MHC_COX_CTG1:31990298-31990298	T	-	-	-	downstream_gene_variant	MODIFIER	CYP21A2	ENSG00000233151	Transcript	ENST00000474613.5	lncRNA	-	-	-	-	-	-	-	-	-	-	-	-	-	-	-	-	-	-	rs144415985,rs9501600	2374	1	-	HGNC	HGNC:2600	-	3	-	-	-	-	-	-	-	-	-	-
Patient 16	rs144415985	CHR_HSCHR6_MHC_COX_CTG1:31990298-31990298	T	-	-	-	downstream_gene_variant	MODIFIER	CYP21A2	ENSG00000233151	Transcript	ENST00000487373.1	lncRNA	-	-	-	-	-	-	-	-	-	-	-	-	-	-	-	-	-	-	rs144415985,rs9501600	2410	1	-	HGNC	HGNC:2600	-	5	-	-	-	-	-	-	-	-	-	-
Patient 16	rs144415985	CHR_HSCHR6_MHC_COX_CTG1:31990298-31990298	T	-	-	-	downstream_gene_variant	MODIFIER	CYP21A2	ENSG00000233151	Transcript	ENST00000487592.5	retained_intron	-	-	-	-	-	-	-	-	-	-	-	-	-	-	-	-	-	-	rs144415985,rs9501600	215	1	-	HGNC	HGNC:2600	-	3	-	-	-	-	-	-	-	-	-	-
Patient 16	rs144415985	CHR_HSCHR6_MHC_COX_CTG1:31990298-31990298	T	-	-	-	downstream_gene_variant	MODIFIER	TNXB	ENSG00000233323	Transcript	ENST00000488475.1	retained_intron	-	-	-	-	-	-	-	-	-	-	-	-	-	-	-	-	-	-	rs144415985,rs9501600	409	-1	-	HGNC	HGNC:11976	-	5	-	-	-	-	-	-	-	-	-	-
Patient 16	rs144415985	CHR_HSCHR6_MHC_COX_CTG1:31990298-31990298	T	-	-	-	non_coding_transcript_exon_variant	MODIFIER	TNXB	ENSG00000233323	Transcript	ENST00000489006.5	lncRNA	-	-	-	-	-	-	-	-	-	13/14	-	-	-	2374	-	-	-	-	rs144415985,rs9501600	-	-1	-	HGNC	HGNC:11976	-	1	-	-	-	-	-	-	-	-	-	-
Patient 16	rs144415985	CHR_HSCHR6_MHC_COX_CTG1:31990298-31990298	T	-	-	-	downstream_gene_variant	MODIFIER	CYP21A2	ENSG00000233151	Transcript	ENST00000493137.5	retained_intron	-	-	-	-	-	-	-	-	-	-	-	-	-	-	-	-	-	-	rs144415985,rs9501600	215	1	-	HGNC	HGNC:2600	-	3	-	-	-	-	-	-	-	-	-	-
Patient 16	rs144415985	CHR_HSCHR6_MHC_COX_CTG1:31990298-31990298	T	-	-	-	downstream_gene_variant	MODIFIER	CYP21A2	ENSG00000233151	Transcript	ENST00000495919.5	retained_intron	-	-	-	-	-	-	-	-	-	-	-	-	-	-	-	-	-	-	rs144415985,rs9501600	215	1	-	HGNC	HGNC:2600	-	5	-	-	-	-	-	-	-	-	-	-
Patient 16	rs144415985	CHR_HSCHR6_MHC_DBB_CTG1:32017672-32017672	T	-	-	-	non_coding_transcript_exon_variant	MODIFIER	TNXB	ENSG00000231608	Transcript	ENST00000426348.6	retained_intron	-	-	-	-	-	-	-	-	-	12/13	-	-	-	2743	-	-	-	-	rs144415985,rs9501600	-	-1	-	HGNC	HGNC:11976	-	1	-	-	-	-	-	-	-	-	-	-
Patient 16	rs144415985	CHR_HSCHR6_MHC_DBB_CTG1:32017672-32017672	T	-	-	-	downstream_gene_variant	MODIFIER	CYP21A2	ENSG00000232414	Transcript	ENST00000434026.2	protein_coding	-	-	-	-	-	-	-	-	-	-	-	-	-	-	-	-	-	-	rs144415985,rs9501600	187	1	-	HGNC	HGNC:2600	-	2	-	-	-	-	-	-	-	-	-	-
Patient 16	rs144415985	CHR_HSCHR6_MHC_DBB_CTG1:32017672-32017672	T	-	-	-	downstream_gene_variant	MODIFIER	CYP21A2	ENSG00000232414	Transcript	ENST00000448478.6	protein_coding	-	-	-	-	-	-	-	-	-	-	-	-	-	-	-	-	-	-	rs144415985,rs9501600	215	1	-	HGNC	HGNC:2600	-	1	-	-	-	-	-	-	-	-	-	-
Patient 16	rs144415985	CHR_HSCHR6_MHC_DBB_CTG1:32017672-32017672	T	-	-	-	downstream_gene_variant	MODIFIER	CYP21A2	ENSG00000232414	Transcript	ENST00000459819.1	lncRNA	-	-	-	-	-	-	-	-	-	-	-	-	-	-	-	-	-	-	rs144415985,rs9501600	2306	1	-	HGNC	HGNC:2600	-	2	-	-	-	-	-	-	-	-	-	-
Patient 16	rs144415985	CHR_HSCHR6_MHC_DBB_CTG1:32017672-32017672	T	-	-	-	downstream_gene_variant	MODIFIER	CYP21A2	ENSG00000232414	Transcript	ENST00000460626.5	retained_intron	-	-	-	-	-	-	-	-	-	-	-	-	-	-	-	-	-	-	rs144415985,rs9501600	215	1	-	HGNC	HGNC:2600	-	5	-	-	-	-	-	-	-	-	-	-
Patient 16	rs144415985	CHR_HSCHR6_MHC_DBB_CTG1:32017672-32017672	T	-	-	-	downstream_gene_variant	MODIFIER	CYP21A2	ENSG00000232414	Transcript	ENST00000466302.5	retained_intron	-	-	-	-	-	-	-	-	-	-	-	-	-	-	-	-	-	-	rs144415985,rs9501600	215	1	-	HGNC	HGNC:2600	-	3	-	-	-	-	-	-	-	-	-	-
Patient 16	rs144415985	CHR_HSCHR6_MHC_DBB_CTG1:32017672-32017672	T	-	-	-	downstream_gene_variant	MODIFIER	CYP21A2	ENSG00000232414	Transcript	ENST00000468340.5	retained_intron	-	-	-	-	-	-	-	-	-	-	-	-	-	-	-	-	-	-	rs144415985,rs9501600	215	1	-	HGNC	HGNC:2600	-	5	-	-	-	-	-	-	-	-	-	-
Patient 16	rs144415985	CHR_HSCHR6_MHC_DBB_CTG1:32017672-32017672	T	-	-	-	non_coding_transcript_exon_variant	MODIFIER	TNXB	ENSG00000231608	Transcript	ENST00000469250.5	lncRNA	-	-	-	-	-	-	-	-	-	13/14	-	-	-	2374	-	-	-	-	rs144415985,rs9501600	-	-1	-	HGNC	HGNC:11976	-	1	-	-	-	-	-	-	-	-	-	-
Patient 16	rs144415985	CHR_HSCHR6_MHC_DBB_CTG1:32017672-32017672	T	-	-	-	downstream_gene_variant	MODIFIER	CYP21A2	ENSG00000232414	Transcript	ENST00000473538.5	retained_intron	-	-	-	-	-	-	-	-	-	-	-	-	-	-	-	-	-	-	rs144415985,rs9501600	215	1	-	HGNC	HGNC:2600	-	3	-	-	-	-	-	-	-	-	-	-
Patient 16	rs144415985	CHR_HSCHR6_MHC_DBB_CTG1:32017672-32017672	T	-	-	-	downstream_gene_variant	MODIFIER	CYP21A2	ENSG00000232414	Transcript	ENST00000475619.5	lncRNA	-	-	-	-	-	-	-	-	-	-	-	-	-	-	-	-	-	-	rs144415985,rs9501600	2374	1	-	HGNC	HGNC:2600	-	3	-	-	-	-	-	-	-	-	-	-
Patient 16	rs144415985	CHR_HSCHR6_MHC_DBB_CTG1:32017672-32017672	T	-	-	-	downstream_gene_variant	MODIFIER	TNXB	ENSG00000231608	Transcript	ENST00000496456.1	retained_intron	-	-	-	-	-	-	-	-	-	-	-	-	-	-	-	-	-	-	rs144415985,rs9501600	409	-1	-	HGNC	HGNC:11976	-	5	-	-	-	-	-	-	-	-	-	-
Patient 16	rs144415985	CHR_HSCHR6_MHC_DBB_CTG1:32017672-32017672	T	-	-	-	downstream_gene_variant	MODIFIER	CYP21A2	ENSG00000232414	Transcript	ENST00000496471.5	retained_intron	-	-	-	-	-	-	-	-	-	-	-	-	-	-	-	-	-	-	rs144415985,rs9501600	2742	1	-	HGNC	HGNC:2600	-	3	-	-	-	-	-	-	-	-	-	-
Patient 16	rs144415985	CHR_HSCHR6_MHC_DBB_CTG1:32017672-32017672	T	-	-	-	downstream_gene_variant	MODIFIER	CYP21A2	ENSG00000232414	Transcript	ENST00000496557.1	lncRNA	-	-	-	-	-	-	-	-	-	-	-	-	-	-	-	-	-	-	rs144415985,rs9501600	2410	1	-	HGNC	HGNC:2600	-	5	-	-	-	-	-	-	-	-	-	-
Patient 16	rs144415985	CHR_HSCHR6_MHC_MCF_CTG1:32118297-32118297	T	-	-	-	downstream_gene_variant	MODIFIER	CYP21A2	ENSG00000235134	Transcript	ENST00000436607.6	protein_coding	-	-	-	-	-	-	-	-	-	-	-	-	-	-	-	-	-	-	rs144415985,rs9501600	215	1	-	HGNC	HGNC:2600	-	1	-	-	-	-	-	-	-	-	-	-
Patient 16	rs144415985	CHR_HSCHR6_MHC_MCF_CTG1:32118297-32118297	T	-	-	-	downstream_gene_variant	MODIFIER	CYP21A2	ENSG00000235134	Transcript	ENST00000448877.2	protein_coding	-	-	-	-	-	-	-	-	-	-	-	-	-	-	-	-	-	-	rs144415985,rs9501600	187	1	-	HGNC	HGNC:2600	-	2	-	-	-	-	-	-	-	-	-	-
Patient 16	rs144415985	CHR_HSCHR6_MHC_MCF_CTG1:32118297-32118297	T	-	-	-	downstream_gene_variant	MODIFIER	CYP21A2	ENSG00000235134	Transcript	ENST00000460263.5	retained_intron	-	-	-	-	-	-	-	-	-	-	-	-	-	-	-	-	-	-	rs144415985,rs9501600	215	1	-	HGNC	HGNC:2600	-	5	-	-	-	-	-	-	-	-	-	-
Patient 16	rs144415985	CHR_HSCHR6_MHC_MCF_CTG1:32118297-32118297	T	-	-	-	downstream_gene_variant	MODIFIER	CYP21A2	ENSG00000235134	Transcript	ENST00000462292.5	lncRNA	-	-	-	-	-	-	-	-	-	-	-	-	-	-	-	-	-	-	rs144415985,rs9501600	2374	1	-	HGNC	HGNC:2600	-	3	-	-	-	-	-	-	-	-	-	-
Patient 16	rs144415985	CHR_HSCHR6_MHC_MCF_CTG1:32118297-32118297	T	-	-	-	downstream_gene_variant	MODIFIER	CYP21A2	ENSG00000235134	Transcript	ENST00000464272.5	retained_intron	-	-	-	-	-	-	-	-	-	-	-	-	-	-	-	-	-	-	rs144415985,rs9501600	215	1	-	HGNC	HGNC:2600	-	3	-	-	-	-	-	-	-	-	-	-
Patient 16	rs144415985	CHR_HSCHR6_MHC_MCF_CTG1:32118297-32118297	T	-	-	-	downstream_gene_variant	MODIFIER	TNXB	ENSG00000206258	Transcript	ENST00000469136.1	retained_intron	-	-	-	-	-	-	-	-	-	-	-	-	-	-	-	-	-	-	rs144415985,rs9501600	409	-1	-	HGNC	HGNC:11976	-	5	-	-	-	-	-	-	-	-	-	-
Patient 16	rs144415985	CHR_HSCHR6_MHC_MCF_CTG1:32118297-32118297	T	-	-	-	non_coding_transcript_exon_variant	MODIFIER	TNXB	ENSG00000206258	Transcript	ENST00000475986.5	lncRNA	-	-	-	-	-	-	-	-	-	13/14	-	-	-	2374	-	-	-	-	rs144415985,rs9501600	-	-1	-	HGNC	HGNC:11976	-	1	-	-	-	-	-	-	-	-	-	-
Patient 16	rs144415985	CHR_HSCHR6_MHC_MCF_CTG1:32118297-32118297	T	-	-	-	non_coding_transcript_exon_variant	MODIFIER	TNXB	ENSG00000206258	Transcript	ENST00000477062.5	retained_intron	-	-	-	-	-	-	-	-	-	12/13	-	-	-	2743	-	-	-	-	rs144415985,rs9501600	-	-1	-	HGNC	HGNC:11976	-	1	-	-	-	-	-	-	-	-	-	-
Patient 16	rs144415985	CHR_HSCHR6_MHC_MCF_CTG1:32118297-32118297	T	-	-	-	downstream_gene_variant	MODIFIER	CYP21A2	ENSG00000235134	Transcript	ENST00000489576.5	retained_intron	-	-	-	-	-	-	-	-	-	-	-	-	-	-	-	-	-	-	rs144415985,rs9501600	215	1	-	HGNC	HGNC:2600	-	3	-	-	-	-	-	-	-	-	-	-
Patient 16	rs144415985	CHR_HSCHR6_MHC_MCF_CTG1:32118297-32118297	T	-	-	-	downstream_gene_variant	MODIFIER	CYP21A2	ENSG00000235134	Transcript	ENST00000493848.5	retained_intron	-	-	-	-	-	-	-	-	-	-	-	-	-	-	-	-	-	-	rs144415985,rs9501600	215	1	-	HGNC	HGNC:2600	-	3	-	-	-	-	-	-	-	-	-	-
Patient 16	rs144415985	CHR_HSCHR6_MHC_MCF_CTG1:32118297-32118297	T	-	-	-	downstream_gene_variant	MODIFIER	CYP21A2	ENSG00000235134	Transcript	ENST00000494716.1	lncRNA	-	-	-	-	-	-	-	-	-	-	-	-	-	-	-	-	-	-	rs144415985,rs9501600	2306	1	-	HGNC	HGNC:2600	-	2	-	-	-	-	-	-	-	-	-	-
Patient 16	rs144415985	CHR_HSCHR6_MHC_MCF_CTG1:32118297-32118297	T	-	-	-	downstream_gene_variant	MODIFIER	CYP21A2	ENSG00000235134	Transcript	ENST00000496685.1	lncRNA	-	-	-	-	-	-	-	-	-	-	-	-	-	-	-	-	-	-	rs144415985,rs9501600	2410	1	-	HGNC	HGNC:2600	-	5	-	-	-	-	-	-	-	-	-	-
Patient 16	rs144415985	CHR_HSCHR6_MHC_MCF_CTG1:32118297-32118297	T	-	-	-	downstream_gene_variant	MODIFIER	CYP21A2	ENSG00000235134	Transcript	ENST00000497396.5	retained_intron	-	-	-	-	-	-	-	-	-	-	-	-	-	-	-	-	-	-	rs144415985,rs9501600	2742	1	-	HGNC	HGNC:2600	-	3	-	-	-	-	-	-	-	-	-	-
Patient 16	rs144415985	CHR_HSCHR6_MHC_QBL_CTG1:31999499-31999499	T	-	-	-	downstream_gene_variant	MODIFIER	CYP21A2	ENSG00000206338	Transcript	ENST00000383321.4	protein_coding	-	-	-	-	-	-	-	-	-	-	-	-	-	-	-	-	-	-	rs144415985,rs9501600	187	1	-	HGNC	HGNC:2600	-	2	-	-	-	-	-	-	-	-	-	-
Patient 16	rs144415985	CHR_HSCHR6_MHC_QBL_CTG1:31999499-31999499	T	-	-	-	downstream_gene_variant	MODIFIER	CYP21A2	ENSG00000206338	Transcript	ENST00000383322.8	protein_coding	-	-	-	-	-	-	-	-	-	-	-	-	-	-	-	-	-	-	rs144415985,rs9501600	215	1	-	HGNC	HGNC:2600	-	1	-	-	-	-	-	-	-	-	-	-
Patient 16	rs144415985	CHR_HSCHR6_MHC_QBL_CTG1:31999499-31999499	T	-	-	-	downstream_gene_variant	MODIFIER	CYP21A2	ENSG00000206338	Transcript	ENST00000460689.5	retained_intron	-	-	-	-	-	-	-	-	-	-	-	-	-	-	-	-	-	-	rs144415985,rs9501600	215	1	-	HGNC	HGNC:2600	-	3	-	-	-	-	-	-	-	-	-	-
Patient 16	rs144415985	CHR_HSCHR6_MHC_QBL_CTG1:31999499-31999499	T	-	-	-	downstream_gene_variant	MODIFIER	CYP21A2	ENSG00000206338	Transcript	ENST00000461324.5	retained_intron	-	-	-	-	-	-	-	-	-	-	-	-	-	-	-	-	-	-	rs144415985,rs9501600	2742	1	-	HGNC	HGNC:2600	-	3	-	-	-	-	-	-	-	-	-	-
Patient 16	rs144415985	CHR_HSCHR6_MHC_QBL_CTG1:31999499-31999499	T	-	-	-	downstream_gene_variant	MODIFIER	CYP21A2	ENSG00000206338	Transcript	ENST00000465847.1	lncRNA	-	-	-	-	-	-	-	-	-	-	-	-	-	-	-	-	-	-	rs144415985,rs9501600	2374	1	-	HGNC	HGNC:2600	-	3	-	-	-	-	-	-	-	-	-	-
Patient 16	rs144415985	CHR_HSCHR6_MHC_QBL_CTG1:31999499-31999499	T	-	-	-	downstream_gene_variant	MODIFIER	TNXB	ENSG00000229353	Transcript	ENST00000466115.1	retained_intron	-	-	-	-	-	-	-	-	-	-	-	-	-	-	-	-	-	-	rs144415985,rs9501600	409	-1	-	HGNC	HGNC:11976	-	5	-	-	-	-	-	-	-	-	-	-
Patient 16	rs144415985	CHR_HSCHR6_MHC_QBL_CTG1:31999499-31999499	T	-	-	-	downstream_gene_variant	MODIFIER	CYP21A2	ENSG00000206338	Transcript	ENST00000467455.1	retained_intron	-	-	-	-	-	-	-	-	-	-	-	-	-	-	-	-	-	-	rs144415985,rs9501600	215	1	-	HGNC	HGNC:2600	-	3	-	-	-	-	-	-	-	-	-	-
Patient 16	rs144415985	CHR_HSCHR6_MHC_QBL_CTG1:31999499-31999499	T	-	-	-	downstream_gene_variant	MODIFIER	CYP21A2	ENSG00000206338	Transcript	ENST00000469664.1	lncRNA	-	-	-	-	-	-	-	-	-	-	-	-	-	-	-	-	-	-	rs144415985,rs9501600	2410	1	-	HGNC	HGNC:2600	-	5	-	-	-	-	-	-	-	-	-	-
Patient 16	rs144415985	CHR_HSCHR6_MHC_QBL_CTG1:31999499-31999499	T	-	-	-	non_coding_transcript_exon_variant	MODIFIER	TNXB	ENSG00000229353	Transcript	ENST00000471059.5	lncRNA	-	-	-	-	-	-	-	-	-	13/14	-	-	-	2374	-	-	-	-	rs144415985,rs9501600	-	-1	-	HGNC	HGNC:11976	-	1	-	-	-	-	-	-	-	-	-	-
Patient 16	rs144415985	CHR_HSCHR6_MHC_QBL_CTG1:31999499-31999499	T	-	-	-	non_coding_transcript_exon_variant	MODIFIER	TNXB	ENSG00000229353	Transcript	ENST00000488124.5	retained_intron	-	-	-	-	-	-	-	-	-	12/13	-	-	-	2743	-	-	-	-	rs144415985,rs9501600	-	-1	-	HGNC	HGNC:11976	-	1	-	-	-	-	-	-	-	-	-	-
Patient 16	rs144415985	CHR_HSCHR6_MHC_QBL_CTG1:31999499-31999499	T	-	-	-	downstream_gene_variant	MODIFIER	CYP21A2	ENSG00000206338	Transcript	ENST00000489833.5	lncRNA	-	-	-	-	-	-	-	-	-	-	-	-	-	-	-	-	-	-	rs144415985,rs9501600	2400	1	-	HGNC	HGNC:2600	-	5	-	-	-	-	-	-	-	-	-	-
Patient 16	rs144415985	CHR_HSCHR6_MHC_QBL_CTG1:31999499-31999499	T	-	-	-	downstream_gene_variant	MODIFIER	CYP21A2	ENSG00000206338	Transcript	ENST00000492024.5	retained_intron	-	-	-	-	-	-	-	-	-	-	-	-	-	-	-	-	-	-	rs144415985,rs9501600	215	1	-	HGNC	HGNC:2600	-	5	-	-	-	-	-	-	-	-	-	-
Patient 16	rs144415985	CHR_HSCHR6_MHC_QBL_CTG1:31999499-31999499	T	-	-	-	downstream_gene_variant	MODIFIER	CYP21A2	ENSG00000206338	Transcript	ENST00000496483.5	retained_intron	-	-	-	-	-	-	-	-	-	-	-	-	-	-	-	-	-	-	rs144415985,rs9501600	215	1	-	HGNC	HGNC:2600	-	3	-	-	-	-	-	-	-	-	-	-
Patient 16	rs144415985	CHR_HSCHR6_MHC_SSTO_CTG1:32034509-32034509	T	-	-	-	downstream_gene_variant	MODIFIER	CYP21A2	ENSG00000198457	Transcript	ENST00000448314.6	protein_coding	-	-	-	-	-	-	-	-	-	-	-	-	-	-	-	-	-	-	rs144415985,rs9501600	219	1	-	HGNC	HGNC:2600	-	1	-	-	-	-	-	-	-	-	-	-
Patient 16	rs144415985	CHR_HSCHR6_MHC_SSTO_CTG1:32034509-32034509	T	-	-	-	downstream_gene_variant	MODIFIER	CYP21A2	ENSG00000198457	Transcript	ENST00000452708.2	protein_coding	-	-	-	-	-	-	-	-	-	-	-	-	-	-	-	-	-	-	rs144415985,rs9501600	187	1	-	HGNC	HGNC:2600	-	2	-	-	-	-	-	-	-	-	-	-
Patient 16	rs144415985	CHR_HSCHR6_MHC_SSTO_CTG1:32034509-32034509	T	-	-	-	downstream_gene_variant	MODIFIER	TNXB	ENSG00000236236	Transcript	ENST00000460385.1	retained_intron	-	-	-	-	-	-	-	-	-	-	-	-	-	-	-	-	-	-	rs144415985,rs9501600	409	-1	-	HGNC	HGNC:11976	-	5	-	-	-	-	-	-	-	-	-	-
Patient 16	rs144415985	CHR_HSCHR6_MHC_SSTO_CTG1:32034509-32034509	T	-	-	-	non_coding_transcript_exon_variant	MODIFIER	TNXB	ENSG00000236236	Transcript	ENST00000464376.5	lncRNA	-	-	-	-	-	-	-	-	-	13/14	-	-	-	2374	-	-	-	-	rs144415985,rs9501600	-	-1	-	HGNC	HGNC:11976	-	1	-	-	-	-	-	-	-	-	-	-
Patient 16	rs144415985	CHR_HSCHR6_MHC_SSTO_CTG1:32034509-32034509	T	-	-	-	downstream_gene_variant	MODIFIER	CYP21A2	ENSG00000198457	Transcript	ENST00000468185.5	retained_intron	-	-	-	-	-	-	-	-	-	-	-	-	-	-	-	-	-	-	rs144415985,rs9501600	215	1	-	HGNC	HGNC:2600	-	3	-	-	-	-	-	-	-	-	-	-
Patient 16	rs144415985	CHR_HSCHR6_MHC_SSTO_CTG1:32034509-32034509	T	-	-	-	downstream_gene_variant	MODIFIER	CYP21A2	ENSG00000198457	Transcript	ENST00000469046.5	retained_intron	-	-	-	-	-	-	-	-	-	-	-	-	-	-	-	-	-	-	rs144415985,rs9501600	2742	1	-	HGNC	HGNC:2600	-	3	-	-	-	-	-	-	-	-	-	-
Patient 16	rs144415985	CHR_HSCHR6_MHC_SSTO_CTG1:32034509-32034509	T	-	-	-	downstream_gene_variant	MODIFIER	CYP21A2	ENSG00000198457	Transcript	ENST00000470187.5	retained_intron	-	-	-	-	-	-	-	-	-	-	-	-	-	-	-	-	-	-	rs144415985,rs9501600	215	1	-	HGNC	HGNC:2600	-	5	-	-	-	-	-	-	-	-	-	-
Patient 16	rs144415985	CHR_HSCHR6_MHC_SSTO_CTG1:32034509-32034509	T	-	-	-	non_coding_transcript_exon_variant	MODIFIER	TNXB	ENSG00000236236	Transcript	ENST00000472274.5	retained_intron	-	-	-	-	-	-	-	-	-	12/13	-	-	-	2743	-	-	-	-	rs144415985,rs9501600	-	-1	-	HGNC	HGNC:11976	-	1	-	-	-	-	-	-	-	-	-	-
Patient 16	rs144415985	CHR_HSCHR6_MHC_SSTO_CTG1:32034509-32034509	T	-	-	-	downstream_gene_variant	MODIFIER	CYP21A2	ENSG00000198457	Transcript	ENST00000477608.5	retained_intron	-	-	-	-	-	-	-	-	-	-	-	-	-	-	-	-	-	-	rs144415985,rs9501600	215	1	-	HGNC	HGNC:2600	-	5	-	-	-	-	-	-	-	-	-	-
Patient 16	rs144415985	CHR_HSCHR6_MHC_SSTO_CTG1:32034509-32034509	T	-	-	-	downstream_gene_variant	MODIFIER	CYP21A2	ENSG00000198457	Transcript	ENST00000480660.1	lncRNA	-	-	-	-	-	-	-	-	-	-	-	-	-	-	-	-	-	-	rs144415985,rs9501600	2306	1	-	HGNC	HGNC:2600	-	2	-	-	-	-	-	-	-	-	-	-
Patient 16	rs144415985	CHR_HSCHR6_MHC_SSTO_CTG1:32034509-32034509	T	-	-	-	downstream_gene_variant	MODIFIER	CYP21A2	ENSG00000198457	Transcript	ENST00000480731.1	lncRNA	-	-	-	-	-	-	-	-	-	-	-	-	-	-	-	-	-	-	rs144415985,rs9501600	2410	1	-	HGNC	HGNC:2600	-	5	-	-	-	-	-	-	-	-	-	-
Patient 16	rs144415985	CHR_HSCHR6_MHC_SSTO_CTG1:32034509-32034509	T	-	-	-	downstream_gene_variant	MODIFIER	CYP21A2	ENSG00000198457	Transcript	ENST00000486312.5	lncRNA	-	-	-	-	-	-	-	-	-	-	-	-	-	-	-	-	-	-	rs144415985,rs9501600	2374	1	-	HGNC	HGNC:2600	-	4	-	-	-	-	-	-	-	-	-	-
Patient 16	rs144415985	CHR_HSCHR6_MHC_SSTO_CTG1:32034509-32034509	T	-	-	-	downstream_gene_variant	MODIFIER	CYP21A2	ENSG00000198457	Transcript	ENST00000494168.5	retained_intron	-	-	-	-	-	-	-	-	-	-	-	-	-	-	-	-	-	-	rs144415985,rs9501600	215	1	-	HGNC	HGNC:2600	-	3	-	-	-	-	-	-	-	-	-	-
Patient 18	rs200607541	1:1041218-1041218	T	neutral(0.406)	deleterious(0.01)	benign(0.007)	missense_variant	MODERATE	AGRN	ENSG00000188157	Transcript	ENST00000651234.1	protein_coding	4.56E-03	3.32E-03	1.44E-03	4.97E-03	1.73E-02	1.79E-02	2.34E-03	3.60E-03	4.80E-03	4/38	-	-	-	908	458	153	T/I	aCc/aTc	rs200607541	-	1	-	HGNC	HGNC:329	-	-	-	Gene3D:3.30.60.30,SMART:SM00181,SMART:SM00274,Superfamily:SSF100895,PANTHER:PTHR10574,PANTHER:PTHR10574:SF288	benign,benign/likely_benign	-	1	25741868	-	-	-	-
Patient 18	rs200607541	1:1041218-1041218	T	neutral(0.406)	deleterious(0.01)	benign(0.007)	missense_variant	MODERATE	AGRN	ENSG00000188157	Transcript	ENST00000652369.1	protein_coding	4.56E-03	3.32E-03	1.44E-03	4.97E-03	1.73E-02	1.79E-02	2.34E-03	3.60E-03	4.80E-03	4/35	-	-	-	908	458	153	T/I	aCc/aTc	rs200607541	-	1	-	HGNC	HGNC:329	-	-	-	Gene3D:3.30.60.30,PANTHER:PTHR10574,PANTHER:PTHR10574:SF288,SMART:SM00181,SMART:SM00274,Superfamily:SSF100895	benign,benign/likely_benign	-	1	25741868	-	-	-	-
Patient 18	rs200607541	1:1041218-1041218	T	neutral(0.396)	deleterious(0.02)	benign(0.148)	missense_variant	MODERATE	AGRN	ENSG00000188157	Transcript	ENST00000620552.4	protein_coding	4.56E-03	3.32E-03	1.44E-03	4.97E-03	1.73E-02	1.79E-02	2.34E-03	3.60E-03	4.80E-03	5/39	-	-	-	823	359	120	T/I	aCc/aTc	rs200607541	-	1	-	HGNC	HGNC:329	-	5	-	Gene3D:3.30.60.30,SMART:SM00181,SMART:SM00274,Superfamily:SSF100895,PANTHER:PTHR10574,PANTHER:PTHR10574:SF288	benign,benign/likely_benign	-	1	25741868	-	-	-	-
Patient 18	rs9697293	1:1045751-1045751	G	neutral(0.013)	tolerated(0.44)	benign(0.003)	missense_variant	MODERATE	AGRN	ENSG00000188157	Transcript	ENST00000379370.7	protein_coding	1.23E-02	7.33E-02	6.42E-03	5.87E-03	2.79E-02	1.97E-02	3.06E-03	9.47E-03	8.53E-03	15/36	-	-	-	2608	2555	852	Q/R	cAa/cGa	rs9697293	-	1	-	HGNC	HGNC:329	NM_198576.4	1	P1	Gene3D:2.10.25.10,Pfam:PF00053,PROSITE_profiles:PS50027,PANTHER:PTHR10574,PANTHER:PTHR10574:SF288,SMART:SM00180,Superfamily:SSF57196,CDD:cd00055	benign	-	1	25741868	-	-	-	-
Patient 18	rs9697293	1:1045751-1045751	G	neutral(0.012)	tolerated(0.45)	benign(0)	missense_variant	MODERATE	AGRN	ENSG00000188157	Transcript	ENST00000620552.4	protein_coding	1.23E-02	7.33E-02	6.42E-03	5.87E-03	2.79E-02	1.97E-02	3.06E-03	9.47E-03	8.53E-03	15/39	-	-	-	2605	2141	714	Q/R	cAa/cGa	rs9697293	-	1	-	HGNC	HGNC:329	-	5	-	CDD:cd00055,Pfam:PF00053,Gene3D:2.10.25.10,SMART:SM00180,Superfamily:SSF57196,PROSITE_profiles:PS50027,PANTHER:PTHR10574,PANTHER:PTHR10574:SF288	benign	-	1	25741868	-	-	-	-
Patient 18	rs9697293	1:1045751-1045751	G	neutral(0.012)	tolerated(0.45)	benign(0)	missense_variant	MODERATE	AGRN	ENSG00000188157	Transcript	ENST00000651234.1	protein_coding	1.23E-02	7.33E-02	6.42E-03	5.87E-03	2.79E-02	1.97E-02	3.06E-03	9.47E-03	8.53E-03	14/38	-	-	-	2690	2240	747	Q/R	cAa/cGa	rs9697293	-	1	-	HGNC	HGNC:329	-	-	-	CDD:cd00055,Pfam:PF00053,Gene3D:2.10.25.10,SMART:SM00180,Superfamily:SSF57196,PROSITE_profiles:PS50027,PANTHER:PTHR10574,PANTHER:PTHR10574:SF288	benign	-	1	25741868	-	-	-	-
Patient 18	rs9697293	1:1045751-1045751	G	neutral(0.002)	tolerated(0.69)	benign(0)	missense_variant	MODERATE	AGRN	ENSG00000188157	Transcript	ENST00000652369.1	protein_coding	1.23E-02	7.33E-02	6.42E-03	5.87E-03	2.79E-02	1.97E-02	3.06E-03	9.47E-03	8.53E-03	14/35	-	-	-	2690	2240	747	Q/R	cAa/cGa	rs9697293	-	1	-	HGNC	HGNC:329	-	-	-	Gene3D:2.10.25.10,Pfam:PF00053,PROSITE_profiles:PS50027,PANTHER:PTHR10574,PANTHER:PTHR10574:SF288,SMART:SM00180,Superfamily:SSF57196,CDD:cd00055	benign	-	1	25741868	-	-	-	-
Patient 18	rs111818381	1:1049591-1049591	A	neutral(0.000)	tolerated(1)	benign(0)	missense_variant	MODERATE	AGRN	ENSG00000188157	Transcript	ENST00000379370.7	protein_coding	7.82E-03	2.01E-03	4.83E-03	2.48E-02	0.00E+00	5.06E-03	1.09E-02	1.17E-02	2.98E-03	26/36	-	-	-	4593	4540	1514	A/T	Gcc/Acc	rs111818381	-	1	-	HGNC	HGNC:329	NM_198576.4	1	P1	Gene3D:2.60.120.200,Pfam:PF00054,PROSITE_profiles:PS50025,PANTHER:PTHR10574,PANTHER:PTHR10574:SF288,SMART:SM00282,Superfamily:SSF49899,CDD:cd00110	benign,likely_benign	-	1	25741868	-	-	-	-
Patient 18	rs111818381	1:1049591-1049591	A	neutral(0.000)	tolerated(1)	benign(0)	missense_variant	MODERATE	AGRN	ENSG00000188157	Transcript	ENST00000620552.4	protein_coding	7.82E-03	2.01E-03	4.83E-03	2.48E-02	0.00E+00	5.06E-03	1.09E-02	1.17E-02	2.98E-03	26/39	-	-	-	4590	4126	1376	A/T	Gcc/Acc	rs111818381	-	1	-	HGNC	HGNC:329	-	5	-	CDD:cd00110,Pfam:PF00054,Gene3D:2.60.120.200,SMART:SM00282,Superfamily:SSF49899,PROSITE_profiles:PS50025,PANTHER:PTHR10574,PANTHER:PTHR10574:SF288	benign,likely_benign	-	1	25741868	-	-	-	-
Patient 18	rs111818381	1:1049591-1049591	A	neutral(0.000)	tolerated(1)	benign(0)	missense_variant	MODERATE	AGRN	ENSG00000188157	Transcript	ENST00000651234.1	protein_coding	7.82E-03	2.01E-03	4.83E-03	2.48E-02	0.00E+00	5.06E-03	1.09E-02	1.17E-02	2.98E-03	25/38	-	-	-	4675	4225	1409	A/T	Gcc/Acc	rs111818381	-	1	-	HGNC	HGNC:329	-	-	-	CDD:cd00110,Gene3D:2.60.120.200,Pfam:PF00054,SMART:SM00282,Superfamily:SSF49899,PROSITE_profiles:PS50025,PANTHER:PTHR10574,PANTHER:PTHR10574:SF288	benign,likely_benign	-	1	25741868	-	-	-	-
Patient 18	rs111818381	1:1049591-1049591	A	neutral(0.000)	tolerated(1)	benign(0)	missense_variant	MODERATE	AGRN	ENSG00000188157	Transcript	ENST00000652369.1	protein_coding	7.82E-03	2.01E-03	4.83E-03	2.48E-02	0.00E+00	5.06E-03	1.09E-02	1.17E-02	2.98E-03	25/35	-	-	-	4675	4225	1409	A/T	Gcc/Acc	rs111818381	-	1	-	HGNC	HGNC:329	-	-	-	Gene3D:2.60.120.200,Pfam:PF00054,PROSITE_profiles:PS50025,PANTHER:PTHR10574,PANTHER:PTHR10574:SF288,SMART:SM00282,Superfamily:SSF49899,CDD:cd00110	benign,likely_benign	-	1	25741868	-	-	-	-
Patient 18	rs200607541	1:1041218-1041218	T	deleterious(0.756)	deleterious(0.02)	probably_damaging(0.925)	missense_variant	MODERATE	AGRN	ENSG00000188157	Transcript	ENST00000379370.7	protein_coding	4.56E-03	3.32E-03	1.44E-03	4.97E-03	1.73E-02	1.79E-02	2.34E-03	3.60E-03	4.80E-03	5/36	-	-	-	826	773	258	T/I	aCc/aTc	rs200607541	-	1	-	HGNC	HGNC:329	NM_198576.4	1	P1	Gene3D:3.30.60.30,PANTHER:PTHR10574,PANTHER:PTHR10574:SF288,SMART:SM00181,SMART:SM00274,Superfamily:SSF100895	benign,benign/likely_benign	-	1	25741868	-	-	-	-
Patient 18	rs111818381	1:1049591-1049591	A	-	-	-	upstream_gene_variant	MODIFIER	AGRN	ENSG00000188157	Transcript	ENST00000461111.1	retained_intron	7.82E-03	2.01E-03	4.83E-03	2.48E-02	0.00E+00	5.06E-03	1.09E-02	1.17E-02	2.98E-03	-	-	-	-	-	-	-	-	-	rs111818381	2395	1	-	HGNC	HGNC:329	-	1	-	-	benign,likely_benign	-	1	25741868	-	-	-	-
Patient 18	rs111818381	1:1049591-1049591	A	-	-	-	downstream_gene_variant	MODIFIER	AGRN	ENSG00000188157	Transcript	ENST00000466223.1	retained_intron	7.82E-03	2.01E-03	4.83E-03	2.48E-02	0.00E+00	5.06E-03	1.09E-02	1.17E-02	2.98E-03	-	-	-	-	-	-	-	-	-	rs111818381	1726	1	-	HGNC	HGNC:329	-	2	-	-	benign,likely_benign	-	1	25741868	-	-	-	-
Patient 18	rs111818381	1:1049591-1049591	A	-	-	-	downstream_gene_variant	MODIFIER	AGRN	ENSG00000188157	Transcript	ENST00000478677.1	retained_intron	7.82E-03	2.01E-03	4.83E-03	2.48E-02	0.00E+00	5.06E-03	1.09E-02	1.17E-02	2.98E-03	-	-	-	-	-	-	-	-	-	rs111818381	1753	1	-	HGNC	HGNC:329	-	2	-	-	benign,likely_benign	-	1	25741868	-	-	-	-
Patient 18	rs111818381	1:1049591-1049591	A	-	-	-	downstream_gene_variant	MODIFIER	AGRN	ENSG00000188157	Transcript	ENST00000479707.1	retained_intron	7.82E-03	2.01E-03	4.83E-03	2.48E-02	0.00E+00	5.06E-03	1.09E-02	1.17E-02	2.98E-03	-	-	-	-	-	-	-	-	-	rs111818381	3242	1	-	HGNC	HGNC:329	-	3	-	-	benign,likely_benign	-	1	25741868	-	-	-	-
Patient 18	rs111818381	1:1049591-1049591	A	-	-	-	downstream_gene_variant	MODIFIER	AGRN	ENSG00000188157	Transcript	ENST00000492947.1	retained_intron	7.82E-03	2.01E-03	4.83E-03	2.48E-02	0.00E+00	5.06E-03	1.09E-02	1.17E-02	2.98E-03	-	-	-	-	-	-	-	-	-	rs111818381	197	1	-	HGNC	HGNC:329	-	2	-	-	benign,likely_benign	-	1	25741868	-	-	-	-
Patient 18	rs9697293	1:1045751-1045751	G	-	-	-	upstream_gene_variant	MODIFIER	AGRN	ENSG00000188157	Transcript	ENST00000466223.1	retained_intron	1.23E-02	7.33E-02	6.42E-03	5.87E-03	2.79E-02	1.97E-02	3.06E-03	9.47E-03	8.53E-03	-	-	-	-	-	-	-	-	-	rs9697293	1450	1	-	HGNC	HGNC:329	-	2	-	-	benign	-	1	25741868	-	-	-	-
Patient 18	rs9697293	1:1045751-1045751	G	-	-	-	downstream_gene_variant	MODIFIER	AGRN	ENSG00000188157	Transcript	ENST00000469403.1	retained_intron	1.23E-02	7.33E-02	6.42E-03	5.87E-03	2.79E-02	1.97E-02	3.06E-03	9.47E-03	8.53E-03	-	-	-	-	-	-	-	-	-	rs9697293	4354	1	-	HGNC	HGNC:329	-	3	-	-	benign	-	1	25741868	-	-	-	-
Patient 18	rs9697293	1:1045751-1045751	G	-	-	-	upstream_gene_variant	MODIFIER	AGRN	ENSG00000188157	Transcript	ENST00000478677.1	retained_intron	1.23E-02	7.33E-02	6.42E-03	5.87E-03	2.79E-02	1.97E-02	3.06E-03	9.47E-03	8.53E-03	-	-	-	-	-	-	-	-	-	rs9697293	1724	1	-	HGNC	HGNC:329	-	2	-	-	benign	-	1	25741868	-	-	-	-
Patient 18	rs9697293	1:1045751-1045751	G	-	-	-	non_coding_transcript_exon_variant	MODIFIER	AGRN	ENSG00000188157	Transcript	ENST00000479707.1	retained_intron	1.23E-02	7.33E-02	6.42E-03	5.87E-03	2.79E-02	1.97E-02	3.06E-03	9.47E-03	8.53E-03	2019-04-02	-	-	-	144	-	-	-	-	rs9697293	-	1	-	HGNC	HGNC:329	-	3	-	-	benign	-	1	25741868	-	-	-	-
Patient 18	rs9697293	1:1045751-1045751	G	-	-	-	upstream_gene_variant	MODIFIER	AGRN	ENSG00000188157	Transcript	ENST00000492947.1	retained_intron	1.23E-02	7.33E-02	6.42E-03	5.87E-03	2.79E-02	1.97E-02	3.06E-03	9.47E-03	8.53E-03	-	-	-	-	-	-	-	-	-	rs9697293	2778	1	-	HGNC	HGNC:329	-	2	-	-	benign	-	1	25741868	-	-	-	-
Patient 18	rs200607541	1:1041218-1041218	T	-	-	-	non_coding_transcript_exon_variant	MODIFIER	AGRN	ENSG00000188157	Transcript	ENST00000469403.1	retained_intron	4.56E-03	3.32E-03	1.44E-03	4.97E-03	1.73E-02	1.79E-02	2.34E-03	3.60E-03	4.80E-03	2019-03-03	-	-	-	720	-	-	-	-	rs200607541	-	1	-	HGNC	HGNC:329	-	3	-	-	benign,benign/likely_benign	-	1	25741868	-	-	-	-
Patient 18	rs200607541	1:1041218-1041218	T	-	-	-	upstream_gene_variant	MODIFIER	AGRN	ENSG00000188157	Transcript	ENST00000479707.1	retained_intron	4.56E-03	3.32E-03	1.44E-03	4.97E-03	1.73E-02	1.79E-02	2.34E-03	3.60E-03	4.80E-03	-	-	-	-	-	-	-	-	-	rs200607541	4181	1	-	HGNC	HGNC:329	-	3	-	-	benign,benign/likely_benign	-	1	25741868	-	-	-	-
Patient 18	rs200607541	1:1041218-1041218	T	-	-	-	regulatory_region_variant	MODIFIER	-	-	RegulatoryFeature	ENSR00000344470	CTCF_binding_site	4.56E-03	3.32E-03	1.44E-03	4.97E-03	1.73E-02	1.79E-02	2.34E-03	3.60E-03	4.80E-03	-	-	-	-	-	-	-	-	-	rs200607541	-	-	-	-	-	-	-	-	-	benign,benign/likely_benign	-	1	25741868	-	-	-	-
Patient 19 & 20	rs148788926	1:21823459-21823459	T	neutral(0.253)	tolerated(0.13)	benign(0.012)	missense_variant	MODERATE	HSPG2	ENSG00000142798	Transcript	ENST00000374695.8	protein_coding	4.78E-04	0.00E+00	1.53E-04	1.48E-03	0.00E+00	2.87E-04	7.93E-04	5.37E-04	3.44E-05	97/97	-	-	-	13126	13033	4345	G/R	Ggg/Agg	rs148788926	-	-1	-	HGNC	HGNC:5273	NM_005529.7	1	P1	Gene3D:2.60.120.200,PDB-ENSP_mappings:3sh4.A,PDB-ENSP_mappings:3sh5.A,Pfam:PF00054,PROSITE_profiles:PS50025,PANTHER:PTHR11640,PANTHER:PTHR11640:SF79,SMART:SM00282,Superfamily:SSF49899,CDD:cd00110	conflicting_interpretations_of_pathogenicity	-	1	-	-	-	-	-
Patient 19 & 20	rs148788926	1:21823459-21823459	T	neutral(0.253)	tolerated(0.13)	benign(0.012)	missense_variant	MODERATE	HSPG2	ENSG00000142798	Transcript	ENST00000374695.8	protein_coding	4.78E-04	0.00E+00	1.53E-04	1.48E-03	0.00E+00	2.87E-04	7.93E-04	5.37E-04	3.44E-05	97/97	-	-	-	13126	13033	4345	G/R	Ggg/Agg	rs148788926	-	-1	-	HGNC	HGNC:5273	NM_005529.7	1	P1	Gene3D:2.60.120.200,PDB-ENSP_mappings:3sh4.A,PDB-ENSP_mappings:3sh5.A,Pfam:PF00054,PROSITE_profiles:PS50025,PANTHER:PTHR11640,PANTHER:PTHR11640:SF79,SMART:SM00282,Superfamily:SSF49899,CDD:cd00110	conflicting_interpretations_of_pathogenicity	-	1	-	-	-	-	-
Patient 19 & 20	rs146309392	1:21850422-21850422	T	neutral(0.071)	tolerated(0.18)	benign(0.161)	missense_variant	MODERATE	HSPG2	ENSG00000142798	Transcript	ENST00000374695.8	protein_coding	8.40E-04	1.91E-04	5.27E-04	0.00E+00	0.00E+00	0.00E+00	1.45E-03	2.17E-03	3.97E-04	56/97	-	-	-	7328	7235	2412	S/N	aGc/aAc	rs146309392	-	-1	-	HGNC	HGNC:5273	NM_005529.7	1	P1	Gene3D:2.60.40.10,PROSITE_profiles:PS50835,PANTHER:PTHR11640,PANTHER:PTHR11640,PANTHER:PTHR11640:SF79,PANTHER:PTHR11640:SF79,SMART:SM00408,SMART:SM00409,Superfamily:SSF48726,CDD:cd00096	uncertain_significance	-	1	-	-	-	-	-
Patient 19 & 20	rs146309392	1:21850422-21850422	T	neutral(0.071)	tolerated(0.18)	benign(0.161)	missense_variant	MODERATE	HSPG2	ENSG00000142798	Transcript	ENST00000374695.8	protein_coding	8.40E-04	1.91E-04	5.27E-04	0.00E+00	0.00E+00	0.00E+00	1.45E-03	2.17E-03	3.97E-04	56/97	-	-	-	7328	7235	2412	S/N	aGc/aAc	rs146309392	-	-1	-	HGNC	HGNC:5273	NM_005529.7	1	P1	Gene3D:2.60.40.10,PROSITE_profiles:PS50835,PANTHER:PTHR11640,PANTHER:PTHR11640,PANTHER:PTHR11640:SF79,PANTHER:PTHR11640:SF79,SMART:SM00408,SMART:SM00409,Superfamily:SSF48726,CDD:cd00096	uncertain_significance	-	1	-	-	-	-	-
Patient 19 & 20	rs148788926	1:21823459-21823459	T	-	-	-	3_prime_UTR_variant	MODIFIER	LDLRAD2	ENSG00000187942	Transcript	ENST00000344642.7	protein_coding	4.78E-04	0.00E+00	1.53E-04	1.48E-03	0.00E+00	2.87E-04	7.93E-04	5.37E-04	3.44E-05	2019-05-05	-	-	-	2250	-	-	-	-	rs148788926	-	1	-	HGNC	HGNC:32071	NM_001013693.3	2	P1	-	conflicting_interpretations_of_pathogenicity	-	1	-	-	-	-	-
Patient 19 & 20	rs148788926	1:21823459-21823459	T	-	-	-	non_coding_transcript_exon_variant	MODIFIER	HSPG2	ENSG00000142798	Transcript	ENST00000481644.1	retained_intron	4.78E-04	0.00E+00	1.53E-04	1.48E-03	0.00E+00	2.87E-04	7.93E-04	5.37E-04	3.44E-05	2019-02-02	-	-	-	681	-	-	-	-	rs148788926	-	-1	-	HGNC	HGNC:5273	-	2	-	-	conflicting_interpretations_of_pathogenicity	-	1	-	-	-	-	-
Patient 19 & 20	rs148788926	1:21823459-21823459	T	-	-	-	downstream_gene_variant	MODIFIER	LDLRAD2	ENSG00000187942	Transcript	ENST00000484271.1	lncRNA	4.78E-04	0.00E+00	1.53E-04	1.48E-03	0.00E+00	2.87E-04	7.93E-04	5.37E-04	3.44E-05	-	-	-	-	-	-	-	-	-	rs148788926	911	1	-	HGNC	HGNC:32071	-	1	-	-	conflicting_interpretations_of_pathogenicity	-	1	-	-	-	-	-
Patient 19 & 20	rs148788926	1:21823459-21823459	T	-	-	-	non_coding_transcript_exon_variant	MODIFIER	HSPG2	ENSG00000142798	Transcript	ENST00000486901.1	retained_intron	4.78E-04	0.00E+00	1.53E-04	1.48E-03	0.00E+00	2.87E-04	7.93E-04	5.37E-04	3.44E-05	2019-11-11	-	-	-	2372	-	-	-	-	rs148788926	-	-1	-	HGNC	HGNC:5273	-	2	-	-	conflicting_interpretations_of_pathogenicity	-	1	-	-	-	-	-
Patient 19 & 20	rs148788926	1:21823459-21823459	T	-	-	-	intron_variant	MODIFIER	LDLRAD2	ENSG00000187942	Transcript	ENST00000543870.1	protein_coding	4.78E-04	0.00E+00	1.53E-04	1.48E-03	0.00E+00	2.87E-04	7.93E-04	5.37E-04	3.44E-05	-	2019-05-05	-	-	-	-	-	-	-	rs148788926	-	1	-	HGNC	HGNC:32071	-	1	P1	-	conflicting_interpretations_of_pathogenicity	-	1	-	-	-	-	-
Patient 19 & 20	rs148788926	1:21823459-21823459	T	-	-	-	regulatory_region_variant	MODIFIER	-	-	RegulatoryFeature	ENSR00000350123	promoter	4.78E-04	0.00E+00	1.53E-04	1.48E-03	0.00E+00	2.87E-04	7.93E-04	5.37E-04	3.44E-05	-	-	-	-	-	-	-	-	-	rs148788926	-	-	-	-	-	-	-	-	-	conflicting_interpretations_of_pathogenicity	-	1	-	-	-	-	-
Patient 19 & 20	rs148788926	1:21823459-21823459	T	-	-	-	3_prime_UTR_variant	MODIFIER	LDLRAD2	ENSG00000187942	Transcript	ENST00000344642.7	protein_coding	4.78E-04	0.00E+00	1.53E-04	1.48E-03	0.00E+00	2.87E-04	7.93E-04	5.37E-04	3.44E-05	2019-05-05	-	-	-	2250	-	-	-	-	rs148788926	-	1	-	HGNC	HGNC:32071	NM_001013693.3	2	P1	-	conflicting_interpretations_of_pathogenicity	-	1	-	-	-	-	-
Patient 19 & 20	rs148788926	1:21823459-21823459	T	-	-	-	non_coding_transcript_exon_variant	MODIFIER	HSPG2	ENSG00000142798	Transcript	ENST00000481644.1	retained_intron	4.78E-04	0.00E+00	1.53E-04	1.48E-03	0.00E+00	2.87E-04	7.93E-04	5.37E-04	3.44E-05	2019-02-02	-	-	-	681	-	-	-	-	rs148788926	-	-1	-	HGNC	HGNC:5273	-	2	-	-	conflicting_interpretations_of_pathogenicity	-	1	-	-	-	-	-
Patient 19 & 20	rs148788926	1:21823459-21823459	T	-	-	-	downstream_gene_variant	MODIFIER	LDLRAD2	ENSG00000187942	Transcript	ENST00000484271.1	lncRNA	4.78E-04	0.00E+00	1.53E-04	1.48E-03	0.00E+00	2.87E-04	7.93E-04	5.37E-04	3.44E-05	-	-	-	-	-	-	-	-	-	rs148788926	911	1	-	HGNC	HGNC:32071	-	1	-	-	conflicting_interpretations_of_pathogenicity	-	1	-	-	-	-	-
Patient 19 & 20	rs148788926	1:21823459-21823459	T	-	-	-	non_coding_transcript_exon_variant	MODIFIER	HSPG2	ENSG00000142798	Transcript	ENST00000486901.1	retained_intron	4.78E-04	0.00E+00	1.53E-04	1.48E-03	0.00E+00	2.87E-04	7.93E-04	5.37E-04	3.44E-05	2019-11-11	-	-	-	2372	-	-	-	-	rs148788926	-	-1	-	HGNC	HGNC:5273	-	2	-	-	conflicting_interpretations_of_pathogenicity	-	1	-	-	-	-	-
Patient 19 & 20	rs148788926	1:21823459-21823459	T	-	-	-	intron_variant	MODIFIER	LDLRAD2	ENSG00000187942	Transcript	ENST00000543870.1	protein_coding	4.78E-04	0.00E+00	1.53E-04	1.48E-03	0.00E+00	2.87E-04	7.93E-04	5.37E-04	3.44E-05	-	2019-05-05	-	-	-	-	-	-	-	rs148788926	-	1	-	HGNC	HGNC:32071	-	1	P1	-	conflicting_interpretations_of_pathogenicity	-	1	-	-	-	-	-
Patient 19 & 20	rs148788926	1:21823459-21823459	T	-	-	-	regulatory_region_variant	MODIFIER	-	-	RegulatoryFeature	ENSR00000350123	promoter	4.78E-04	0.00E+00	1.53E-04	1.48E-03	0.00E+00	2.87E-04	7.93E-04	5.37E-04	3.44E-05	-	-	-	-	-	-	-	-	-	rs148788926	-	-	-	-	-	-	-	-	-	conflicting_interpretations_of_pathogenicity	-	1	-	-	-	-	-
Patient 19 & 20	rs146309392	1:21850422-21850422	T	-	-	-	upstream_gene_variant	MODIFIER	HSPG2	ENSG00000142798	Transcript	ENST00000453796.1	retained_intron	8.40E-04	1.91E-04	5.27E-04	0.00E+00	0.00E+00	0.00E+00	1.45E-03	2.17E-03	3.97E-04	-	-	-	-	-	-	-	-	-	rs146309392	2464	-1	-	HGNC	HGNC:5273	-	2	-	-	uncertain_significance	-	1	-	-	-	-	-
Patient 19 & 20	rs146309392	1:21850422-21850422	T	-	-	-	downstream_gene_variant	MODIFIER	HSPG2	ENSG00000142798	Transcript	ENST00000493940.2	retained_intron	8.40E-04	1.91E-04	5.27E-04	0.00E+00	0.00E+00	0.00E+00	1.45E-03	2.17E-03	3.97E-04	-	-	-	-	-	-	-	-	-	rs146309392	889	-1	-	HGNC	HGNC:5273	-	5	-	-	uncertain_significance	-	1	-	-	-	-	-
Patient 19 & 20	rs146309392	1:21850422-21850422	T	-	-	-	upstream_gene_variant	MODIFIER	HSPG2	ENSG00000142798	Transcript	ENST00000453796.1	retained_intron	8.40E-04	1.91E-04	5.27E-04	0.00E+00	0.00E+00	0.00E+00	1.45E-03	2.17E-03	3.97E-04	-	-	-	-	-	-	-	-	-	rs146309392	2464	-1	-	HGNC	HGNC:5273	-	2	-	-	uncertain_significance	-	1	-	-	-	-	-
Patient 19 & 20	rs146309392	1:21850422-21850422	T	-	-	-	downstream_gene_variant	MODIFIER	HSPG2	ENSG00000142798	Transcript	ENST00000493940.2	retained_intron	8.40E-04	1.91E-04	5.27E-04	0.00E+00	0.00E+00	0.00E+00	1.45E-03	2.17E-03	3.97E-04	-	-	-	-	-	-	-	-	-	rs146309392	889	-1	-	HGNC	HGNC:5273	-	5	-	-	uncertain_significance	-	1	-	-	-	-	-
Patient 2	rs145086096	9:115086389-115086389	C	neutral(0.468)	deleterious(0)	benign(0.23)	missense_variant	MODERATE	TNC	ENSG00000041982	Transcript	ENST00000341037.8	protein_coding	4.42E-03	1.05E-03	1.82E-03	6.95E-03	4.35E-04	4.49E-03	6.97E-03	6.84E-03	7.19E-04	2/25	-	-	-	1471	1342	448	R/G	Cgc/Ggc	rs145086096,COSM1559846,COSM328254	-	-1	-	HGNC	HGNC:5318	-	5	A2	Gene3D:2.10.25.10,Pfam:PF18720,PANTHER:PTHR46708,PANTHER:PTHR46708:SF1,SMART:SM00181	benign	2000-01-01	2001-01-01	-	-	-	-	-
Patient 2	rs145086096	9:115086389-115086389	C	neutral(0.400)	deleterious(0.02)	benign(0.185)	missense_variant	MODERATE	TNC	ENSG00000041982	Transcript	ENST00000537320.5	protein_coding	4.42E-03	1.05E-03	1.82E-03	6.95E-03	4.35E-04	4.49E-03	6.97E-03	6.84E-03	7.19E-04	2/20	-	-	-	1465	1342	448	R/G	Cgc/Ggc	rs145086096,COSM1559846,COSM328254	-	-1	-	HGNC	HGNC:5318	-	5	-	PANTHER:PTHR46708:SF1,PANTHER:PTHR46708,Pfam:PF18720,Gene3D:2.10.25.10,SMART:SM00181	benign	2000-01-01	2001-01-01	-	-	-	-	-
Patient 2	rs138989320	9:115086011-115086011	T	neutral(0.356)	deleterious(0.04)	benign(0.097)	missense_variant	MODERATE	TNC	ENSG00000041982	Transcript	ENST00000423613.6	protein_coding	1.12E-04	0.00E+00	5.80E-05	0.00E+00	1.04E-03	0.00E+00	4.42E-05	0.00E+00	6.55E-05	3/25	-	-	-	2003	1720	574	V/M	Gtg/Atg	rs138989320	-	-1	-	HGNC	HGNC:5318	-	1	-	Gene3D:2.10.25.10,Pfam:PF18720,PROSITE_profiles:PS50026,PANTHER:PTHR46708,PANTHER:PTHR46708:SF1,SMART:SM00181	-	-	-	-	-	-	-	-
Patient 2	rs138989320	9:115086011-115086011	T	neutral(0.353)	deleterious(0.04)	benign(0.061)	missense_variant	MODERATE	TNC	ENSG00000041982	Transcript	ENST00000535648.5	protein_coding	1.12E-04	0.00E+00	5.80E-05	0.00E+00	1.04E-03	0.00E+00	4.42E-05	0.00E+00	6.55E-05	3/24	-	-	-	2132	1720	574	V/M	Gtg/Atg	rs138989320	-	-1	-	HGNC	HGNC:5318	-	5	-	Gene3D:2.10.25.10,Pfam:PF18720,PROSITE_profiles:PS50026,PANTHER:PTHR46708,PANTHER:PTHR46708:SF1,SMART:SM00181	-	-	-	-	-	-	-	-
Patient 2	rs138989320	9:115086011-115086011	T	neutral(0.353)	deleterious(0.04)	benign(0.061)	missense_variant	MODERATE	TNC	ENSG00000041982	Transcript	ENST00000542877.5	protein_coding	1.12E-04	0.00E+00	5.80E-05	0.00E+00	1.04E-03	0.00E+00	4.42E-05	0.00E+00	6.55E-05	2/23	-	-	-	1720	1720	574	V/M	Gtg/Atg	rs138989320	-	-1	-	HGNC	HGNC:5318	-	1	-	PROSITE_profiles:PS50026,PANTHER:PTHR46708,PANTHER:PTHR46708:SF1,Gene3D:2.10.25.10,Pfam:PF18720,SMART:SM00181	-	-	-	-	-	-	-	-
Patient 2	rs138989320	9:115086011-115086011	T	neutral(0.350)	deleterious(0.04)	benign(0.024)	missense_variant	MODERATE	TNC	ENSG00000041982	Transcript	ENST00000537320.5	protein_coding	1.12E-04	0.00E+00	5.80E-05	0.00E+00	1.04E-03	0.00E+00	4.42E-05	0.00E+00	6.55E-05	2/20	-	-	-	1843	1720	574	V/M	Gtg/Atg	rs138989320	-	-1	-	HGNC	HGNC:5318	-	5	-	PROSITE_profiles:PS50026,PANTHER:PTHR46708:SF1,PANTHER:PTHR46708,Pfam:PF18720,Gene3D:2.10.25.10,SMART:SM00181	-	-	-	-	-	-	-	-
Patient 2	rs138989320	9:115086011-115086011	T	neutral(0.347)	tolerated(0.05)	benign(0.028)	missense_variant	MODERATE	TNC	ENSG00000041982	Transcript	ENST00000350763.9	protein_coding	1.12E-04	0.00E+00	5.80E-05	0.00E+00	1.04E-03	0.00E+00	4.42E-05	0.00E+00	6.55E-05	3/28	-	-	-	2032	1720	574	V/M	Gtg/Atg	rs138989320	-	-1	-	HGNC	HGNC:5318	NM_002160.4	1	P2	Gene3D:2.10.25.10,Pfam:PF18720,PROSITE_profiles:PS50026,PANTHER:PTHR46708,PANTHER:PTHR46708:SF1,SMART:SM00181	-	-	-	-	-	-	-	-
Patient 2	rs138989320	9:115086011-115086011	T	neutral(0.345)	tolerated(0.05)	benign(0.005)	missense_variant	MODERATE	TNC	ENSG00000041982	Transcript	ENST00000341037.8	protein_coding	1.12E-04	0.00E+00	5.80E-05	0.00E+00	1.04E-03	0.00E+00	4.42E-05	0.00E+00	6.55E-05	2/25	-	-	-	1849	1720	574	V/M	Gtg/Atg	rs138989320	-	-1	-	HGNC	HGNC:5318	-	5	A2	Gene3D:2.10.25.10,Pfam:PF18720,PROSITE_profiles:PS50026,PANTHER:PTHR46708,PANTHER:PTHR46708:SF1,SMART:SM00181	-	-	-	-	-	-	-	-
Patient 2	rs2274750	9:115040992-115040992	T	deleterious(0.789)	deleterious(0)	possibly_damaging(0.884)	missense_variant	MODERATE	TNC	ENSG00000041982	Transcript	ENST00000423613.6	protein_coding	5.54E-02	8.34E-02	1.35E-01	2.56E-02	1.00E-01	7.77E-02	2.92E-02	4.50E-02	1.73E-02	16/25	-	-	-	4805	4522	1508	A/T	Gcc/Acc	rs2274750,CM067722	-	-1	-	HGNC	HGNC:5318	-	1	-	Gene3D:2.60.40.10,Pfam:PF00041,PROSITE_profiles:PS50853,PANTHER:PTHR46708,PANTHER:PTHR46708:SF1,SMART:SM00060,Superfamily:SSF49265,CDD:cd00063	-	-	0.1	16741161,19657367,16251460	-	-	-	-
Patient 2	rs2274750	9:115040992-115040992	T	deleterious(0.757)	deleterious(0)	possibly_damaging(0.825)	missense_variant	MODERATE	TNC	ENSG00000041982	Transcript	ENST00000544972.1	protein_coding	5.54E-02	8.34E-02	1.35E-01	2.56E-02	1.00E-01	7.77E-02	2.92E-02	4.50E-02	1.73E-02	2019-11-05	-	-	-	1028	1030	344	A/T	Gcc/Acc	rs2274750,CM067722	-	-1	cds_start_NF,cds_end_NF	HGNC	HGNC:5318	-	5	-	PROSITE_profiles:PS50853,CDD:cd00063,PANTHER:PTHR46708:SF1,PANTHER:PTHR46708,Pfam:PF00041,Gene3D:2.60.40.10,SMART:SM00060,Superfamily:SSF49265	-	-	0.1	16741161,19657367,16251460	-	-	-	-
Patient 2	rs2274750	9:115040992-115040992	T	deleterious(0.717)	deleterious(0)	possibly_damaging(0.743)	missense_variant	MODERATE	TNC	ENSG00000041982	Transcript	ENST00000350763.9	protein_coding	5.54E-02	8.34E-02	1.35E-01	2.56E-02	1.00E-01	7.77E-02	2.92E-02	4.50E-02	1.73E-02	19/28	-	-	-	5653	5341	1781	A/T	Gcc/Acc	rs2274750,CM067722	-	-1	-	HGNC	HGNC:5318	NM_002160.4	1	P2	Gene3D:2.60.40.10,Pfam:PF00041,PROSITE_profiles:PS50853,PANTHER:PTHR46708,PANTHER:PTHR46708:SF1,SMART:SM00060,Superfamily:SSF49265,CDD:cd00063	-	-	0.1	16741161,19657367,16251460	-	-	-	-
Patient 2	rs2274750	9:115040992-115040992	T	deleterious(0.665)	deleterious(0.01)	possibly_damaging(0.715)	missense_variant	MODERATE	TNC	ENSG00000041982	Transcript	ENST00000535648.5	protein_coding	5.54E-02	8.34E-02	1.35E-01	2.56E-02	1.00E-01	7.77E-02	2.92E-02	4.50E-02	1.73E-02	15/24	-	-	-	4664	4252	1418	A/T	Gcc/Acc	rs2274750,CM067722	-	-1	-	HGNC	HGNC:5318	-	5	-	Gene3D:2.60.40.10,Pfam:PF00041,PROSITE_profiles:PS50853,PANTHER:PTHR46708,PANTHER:PTHR46708:SF1,SMART:SM00060,Superfamily:SSF49265,CDD:cd00063	-	-	0.1	16741161,19657367,16251460	-	-	-	-
Patient 2	rs2274750	9:115040992-115040992	T	deleterious(0.665)	deleterious(0.01)	possibly_damaging(0.715)	missense_variant	MODERATE	TNC	ENSG00000041982	Transcript	ENST00000542877.5	protein_coding	5.54E-02	8.34E-02	1.35E-01	2.56E-02	1.00E-01	7.77E-02	2.92E-02	4.50E-02	1.73E-02	14/23	-	-	-	4252	4252	1418	A/T	Gcc/Acc	rs2274750,CM067722	-	-1	-	HGNC	HGNC:5318	-	1	-	PROSITE_profiles:PS50853,CDD:cd00063,PANTHER:PTHR46708,PANTHER:PTHR46708:SF1,Pfam:PF00041,Gene3D:2.60.40.10,SMART:SM00060,Superfamily:SSF49265	-	-	0.1	16741161,19657367,16251460	-	-	-	-
Patient 2	rs145086096	9:115086389-115086389	C	deleterious(0.614)	deleterious(0)	possibly_damaging(0.506)	missense_variant	MODERATE	TNC	ENSG00000041982	Transcript	ENST00000423613.6	protein_coding	4.42E-03	1.05E-03	1.82E-03	6.95E-03	4.35E-04	4.49E-03	6.97E-03	6.84E-03	7.19E-04	3/25	-	-	-	1625	1342	448	R/G	Cgc/Ggc	rs145086096,COSM1559846,COSM328254	-	-1	-	HGNC	HGNC:5318	-	1	-	Gene3D:2.10.25.10,Pfam:PF18720,PANTHER:PTHR46708,PANTHER:PTHR46708:SF1,SMART:SM00181	benign	2000-01-01	2001-01-01	-	-	-	-	-
Patient 2	rs145086096	9:115086389-115086389	C	deleterious(0.608)	deleterious(0)	possibly_damaging(0.491)	missense_variant	MODERATE	TNC	ENSG00000041982	Transcript	ENST00000350763.9	protein_coding	4.42E-03	1.05E-03	1.82E-03	6.95E-03	4.35E-04	4.49E-03	6.97E-03	6.84E-03	7.19E-04	3/28	-	-	-	1654	1342	448	R/G	Cgc/Ggc	rs145086096,COSM1559846,COSM328254	-	-1	-	HGNC	HGNC:5318	NM_002160.4	1	P2	Gene3D:2.10.25.10,Pfam:PF18720,PANTHER:PTHR46708,PANTHER:PTHR46708:SF1,SMART:SM00181	benign	2000-01-01	2001-01-01	-	-	-	-	-
Patient 2	rs2274750	9:115040992-115040992	T	deleterious(0.603)	deleterious(0.02)	possibly_damaging(0.629)	missense_variant	MODERATE	TNC	ENSG00000041982	Transcript	ENST00000537320.5	protein_coding	5.54E-02	8.34E-02	1.35E-01	2.56E-02	1.00E-01	7.77E-02	2.92E-02	4.50E-02	1.73E-02	11/20	-	-	-	3553	3430	1144	A/T	Gcc/Acc	rs2274750,CM067722	-	-1	-	HGNC	HGNC:5318	-	5	-	PROSITE_profiles:PS50853,CDD:cd00063,PANTHER:PTHR46708:SF1,PANTHER:PTHR46708,Gene3D:2.60.40.10,Pfam:PF00041,SMART:SM00060,Superfamily:SSF49265	-	-	0.1	16741161,19657367,16251460	-	-	-	-
Patient 2	rs2274750	9:115040992-115040992	T	deleterious(0.601)	deleterious(0.02)	possibly_damaging(0.625)	missense_variant	MODERATE	TNC	ENSG00000041982	Transcript	ENST00000341037.8	protein_coding	5.54E-02	8.34E-02	1.35E-01	2.56E-02	1.00E-01	7.77E-02	2.92E-02	4.50E-02	1.73E-02	16/25	-	-	-	4924	4795	1599	A/T	Gcc/Acc	rs2274750,CM067722	-	-1	-	HGNC	HGNC:5318	-	5	A2	Gene3D:2.60.40.10,Pfam:PF00041,PROSITE_profiles:PS50853,PANTHER:PTHR46708,PANTHER:PTHR46708:SF1,SMART:SM00060,Superfamily:SSF49265,CDD:cd00063	-	-	0.1	16741161,19657367,16251460	-	-	-	-
Patient 2	rs145086096	9:115086389-115086389	C	deleterious(0.598)	deleterious(0.01)	possibly_damaging(0.562)	missense_variant	MODERATE	TNC	ENSG00000041982	Transcript	ENST00000535648.5	protein_coding	4.42E-03	1.05E-03	1.82E-03	6.95E-03	4.35E-04	4.49E-03	6.97E-03	6.84E-03	7.19E-04	3/24	-	-	-	1754	1342	448	R/G	Cgc/Ggc	rs145086096,COSM1559846,COSM328254	-	-1	-	HGNC	HGNC:5318	-	5	-	Gene3D:2.10.25.10,Pfam:PF18720,PANTHER:PTHR46708,PANTHER:PTHR46708:SF1,SMART:SM00181	benign	2000-01-01	2001-01-01	-	-	-	-	-
Patient 2	rs145086096	9:115086389-115086389	C	deleterious(0.598)	deleterious(0.01)	possibly_damaging(0.562)	missense_variant	MODERATE	TNC	ENSG00000041982	Transcript	ENST00000542877.5	protein_coding	4.42E-03	1.05E-03	1.82E-03	6.95E-03	4.35E-04	4.49E-03	6.97E-03	6.84E-03	7.19E-04	2/23	-	-	-	1342	1342	448	R/G	Cgc/Ggc	rs145086096,COSM1559846,COSM328254	-	-1	-	HGNC	HGNC:5318	-	1	-	PANTHER:PTHR46708,PANTHER:PTHR46708:SF1,Gene3D:2.10.25.10,Pfam:PF18720,SMART:SM00181	benign	2000-01-01	2001-01-01	-	-	-	-	-
Patient 2	rs145086096	9:115086389-115086389	C	-	-	-	downstream_gene_variant	MODIFIER	TNC	ENSG00000041982	Transcript	ENST00000534839.1	protein_coding	4.42E-03	1.05E-03	1.82E-03	6.95E-03	4.35E-04	4.49E-03	6.97E-03	6.84E-03	7.19E-04	-	-	-	-	-	-	-	-	-	rs145086096,COSM1559846,COSM328254	4354	-1	cds_end_NF	HGNC	HGNC:5318	-	3	-	-	benign	2000-01-01	2001-01-01	-	-	-	-	-
Patient 2	rs145086096	9:115086389-115086389	C	-	-	-	intron_variant,non_coding_transcript_variant	MODIFIER	DEC1	ENSG00000173077	Transcript	ENST00000648852.1	lncRNA	4.42E-03	1.05E-03	1.82E-03	6.95E-03	4.35E-04	4.49E-03	6.97E-03	6.84E-03	7.19E-04	-	2019-05-05	-	-	-	-	-	-	-	rs145086096,COSM1559846,COSM328254	-	1	-	HGNC	HGNC:23658	-	-	-	-	benign	2000-01-01	2001-01-01	-	-	-	-	-
Patient 2	rs145086096	9:115086389-115086389	C	-	-	-	intron_variant,non_coding_transcript_variant	MODIFIER	DEC1	ENSG00000173077	Transcript	ENST00000649121.1	lncRNA	4.42E-03	1.05E-03	1.82E-03	6.95E-03	4.35E-04	4.49E-03	6.97E-03	6.84E-03	7.19E-04	-	2019-06-02	-	-	-	-	-	-	-	rs145086096,COSM1559846,COSM328254	-	1	-	HGNC	HGNC:23658	-	-	-	-	benign	2000-01-01	2001-01-01	-	-	-	-	-
Patient 2	rs2274750	9:115040992-115040992	T	-	-	-	non_coding_transcript_exon_variant	MODIFIER	TNC	ENSG00000041982	Transcript	ENST00000476680.1	lncRNA	5.54E-02	8.34E-02	1.35E-01	2.56E-02	1.00E-01	7.77E-02	2.92E-02	4.50E-02	1.73E-02	2019-05-03	-	-	-	468	-	-	-	-	rs2274750,CM067722	-	-1	-	HGNC	HGNC:5318	-	5	-	-	-	-	0.1	16741161,19657367,16251460	-	-	-	-
Patient 2	rs2274750	9:115040992-115040992	T	-	-	-	non_coding_transcript_exon_variant	MODIFIER	TNC	ENSG00000041982	Transcript	ENST00000498724.5	lncRNA	5.54E-02	8.34E-02	1.35E-01	2.56E-02	1.00E-01	7.77E-02	2.92E-02	4.50E-02	1.73E-02	2019-05-03	-	-	-	255	-	-	-	-	rs2274750,CM067722	-	-1	-	HGNC	HGNC:5318	-	2	-	-	-	-	0.1	16741161,19657367,16251460	-	-	-	-
Patient 2	rs2274750	9:115040992-115040992	T	-	-	-	intron_variant,non_coding_transcript_variant	MODIFIER	DEC1	ENSG00000173077	Transcript	ENST00000648852.1	lncRNA	5.54E-02	8.34E-02	1.35E-01	2.56E-02	1.00E-01	7.77E-02	2.92E-02	4.50E-02	1.73E-02	-	2019-05-03	-	-	-	-	-	-	-	rs2274750,CM067722	-	1	-	HGNC	HGNC:23658	-	-	-	-	-	-	0.1	16741161,19657367,16251460	-	-	-	-
Patient 2	rs2274750	9:115040992-115040992	T	-	-	-	intron_variant,non_coding_transcript_variant	MODIFIER	DEC1	ENSG00000173077	Transcript	ENST00000649121.1	lncRNA	5.54E-02	8.34E-02	1.35E-01	2.56E-02	1.00E-01	7.77E-02	2.92E-02	4.50E-02	1.73E-02	-	2019-06-01	-	-	-	-	-	-	-	rs2274750,CM067722	-	1	-	HGNC	HGNC:23658	-	-	-	-	-	-	0.1	16741161,19657367,16251460	-	-	-	-
Patient 2	rs138989320	9:115086011-115086011	T	-	-	-	downstream_gene_variant	MODIFIER	TNC	ENSG00000041982	Transcript	ENST00000534839.1	protein_coding	1.12E-04	0.00E+00	5.80E-05	0.00E+00	1.04E-03	0.00E+00	4.42E-05	0.00E+00	6.55E-05	-	-	-	-	-	-	-	-	-	rs138989320	4732	-1	cds_end_NF	HGNC	HGNC:5318	-	3	-	-	-	-	-	-	-	-	-	-
Patient 2	rs138989320	9:115086011-115086011	T	-	-	-	intron_variant,non_coding_transcript_variant	MODIFIER	DEC1	ENSG00000173077	Transcript	ENST00000648852.1	lncRNA	1.12E-04	0.00E+00	5.80E-05	0.00E+00	1.04E-03	0.00E+00	4.42E-05	0.00E+00	6.55E-05	-	2019-05-05	-	-	-	-	-	-	-	rs138989320	-	1	-	HGNC	HGNC:23658	-	-	-	-	-	-	-	-	-	-	-	-
Patient 2	rs138989320	9:115086011-115086011	T	-	-	-	intron_variant,non_coding_transcript_variant	MODIFIER	DEC1	ENSG00000173077	Transcript	ENST00000649121.1	lncRNA	1.12E-04	0.00E+00	5.80E-05	0.00E+00	1.04E-03	0.00E+00	4.42E-05	0.00E+00	6.55E-05	-	2019-06-02	-	-	-	-	-	-	-	rs138989320	-	1	-	HGNC	HGNC:23658	-	-	-	-	-	-	-	-	-	-	-	-
Patient 20	rs77706750	2:74536120-74536120	T	neutral(0.363)	deleterious(0.05)	benign(0.187)	missense_variant	MODERATE	LOXL3	ENSG00000115318	Transcript	ENST00000393937.6	protein_coding	1.47E-02	4.49E-03	1.18E-02	8.64E-03	0.00E+00	1.23E-02	2.28E-02	1.71E-02	5.10E-03	2019-12-05	-	-	-	784	689	230	R/H	cGc/cAc	rs77706750	-	-1	-	HGNC	HGNC:13869	-	5	-	Gene3D:3.10.250.10,Pfam:PF00530,Prints:PR00258,PROSITE_profiles:PS50287,PANTHER:PTHR45817,PANTHER:PTHR45817:SF2,SMART:SM00202,Superfamily:SSF56487	benign	-	1	25741868	-	-	-	-
Patient 20	rs17010021	2:74534412-74534412	A	deleterious(0.825)	deleterious(0)	probably_damaging(0.935)	missense_variant	MODERATE	LOXL3	ENSG00000115318	Transcript	ENST00000409986.5	protein_coding	8.25E-02	2.74E-02	1.10E-01	3.47E-02	3.50E-01	4.67E-02	3.88E-02	6.97E-02	1.27E-01	2019-11-09	-	-	-	1506	1408	470	I/F	Atc/Ttc	rs17010021	-	-1	-	HGNC	HGNC:13869	-	2	-	Pfam:PF01186,Prints:PR00074,PANTHER:PTHR45817,PANTHER:PTHR45817:SF2	benign	-	1	25741868,23568457,24786987,29802726	-	-	-	-
Patient 20	rs17010021	2:74534412-74534412	A	deleterious(0.823)	deleterious(0)	probably_damaging(0.932)	missense_variant	MODERATE	LOXL3	ENSG00000115318	Transcript	ENST00000409549.5	protein_coding	8.25E-02	2.74E-02	1.10E-01	3.47E-02	3.50E-01	4.67E-02	3.88E-02	6.97E-02	1.27E-01	2019-12-09	-	-	-	2125	1675	559	I/F	Atc/Ttc	rs17010021	-	-1	-	HGNC	HGNC:13869	-	2	-	Pfam:PF01186,Prints:PR00074,PANTHER:PTHR45817,PANTHER:PTHR45817:SF2	benign	-	1	25741868,23568457,24786987,29802726	-	-	-	-
Patient 20	rs17010021	2:74534412-74534412	A	deleterious(0.812)	deleterious(0)	probably_damaging(0.917)	missense_variant	MODERATE	LOXL3	ENSG00000115318	Transcript	ENST00000393937.6	protein_coding	8.25E-02	2.74E-02	1.10E-01	3.47E-02	3.50E-01	4.67E-02	3.88E-02	6.97E-02	1.27E-01	2019-12-09	-	-	-	1503	1408	470	I/F	Atc/Ttc	rs17010021	-	-1	-	HGNC	HGNC:13869	-	5	-	Pfam:PF01186,Prints:PR00074,PANTHER:PTHR45817,PANTHER:PTHR45817:SF2	benign	-	1	25741868,23568457,24786987,29802726	-	-	-	-
Patient 20	rs17010021	2:74534412-74534412	A	deleterious(0.695)	deleterious(0)	possibly_damaging(0.697)	missense_variant	MODERATE	LOXL3	ENSG00000115318	Transcript	ENST00000264094.8	protein_coding	8.25E-02	2.74E-02	1.10E-01	3.47E-02	3.50E-01	4.67E-02	3.88E-02	6.97E-02	1.27E-01	11/14	-	-	-	1922	1843	615	I/F	Atc/Ttc	rs17010021	-	-1	-	HGNC	HGNC:13869	NM_032603.5	1	P1	Pfam:PF01186,Prints:PR00074,PANTHER:PTHR45817,PANTHER:PTHR45817:SF2	benign	-	1	25741868,23568457,24786987,29802726	-	-	-	-
Patient 20	rs77706750	2:74536120-74536120	T	deleterious(0.660)	deleterious(0.05)	possibly_damaging(0.829)	missense_variant	MODERATE	LOXL3	ENSG00000115318	Transcript	ENST00000409986.5	protein_coding	1.47E-02	4.49E-03	1.18E-02	8.64E-03	0.00E+00	1.23E-02	2.28E-02	1.71E-02	5.10E-03	2019-11-05	-	-	-	787	689	230	R/H	cGc/cAc	rs77706750	-	-1	-	HGNC	HGNC:13869	-	2	-	Gene3D:3.10.250.10,Pfam:PF00530,Prints:PR00258,PROSITE_profiles:PS50287,PANTHER:PTHR45817,PANTHER:PTHR45817:SF2,SMART:SM00202,Superfamily:SSF56487	benign	-	1	25741868	-	-	-	-
Patient 20	rs77706750	2:74536120-74536120	T	deleterious(0.604)	deleterious(0.04)	possibly_damaging(0.707)	missense_variant	MODERATE	LOXL3	ENSG00000115318	Transcript	ENST00000264094.8	protein_coding	1.47E-02	4.49E-03	1.18E-02	8.64E-03	0.00E+00	1.23E-02	2.28E-02	1.71E-02	5.10E-03	7/14	-	-	-	1203	1124	375	R/H	cGc/cAc	rs77706750	-	-1	-	HGNC	HGNC:13869	NM_032603.5	1	P1	Gene3D:3.10.250.10,Pfam:PF00530,Prints:PR00258,PROSITE_profiles:PS50287,PANTHER:PTHR45817,PANTHER:PTHR45817:SF2,SMART:SM00202,Superfamily:SSF56487	benign	-	1	25741868	-	-	-	-
Patient 20	rs77706750	2:74536120-74536120	T	deleterious(0.553)	tolerated(0.06)	possibly_damaging(0.656)	missense_variant	MODERATE	LOXL3	ENSG00000115318	Transcript	ENST00000420535.1	protein_coding	1.47E-02	4.49E-03	1.18E-02	8.64E-03	0.00E+00	1.23E-02	2.28E-02	1.71E-02	5.10E-03	2019-04-03	-	-	-	303	305	102	R/H	cGc/cAc	rs77706750	-	-1	cds_start_NF,cds_end_NF	HGNC	HGNC:13869	-	2	-	Gene3D:3.10.250.10,Pfam:PF00530,Prints:PR00258,PROSITE_profiles:PS50287,PANTHER:PTHR45817,PANTHER:PTHR45817:SF2,SMART:SM00202,Superfamily:SSF56487	benign	-	1	25741868	-	-	-	-
Patient 20	rs77706750	2:74536120-74536120	T	deleterious(0.470)	deleterious(0.04)	benign(0.381)	missense_variant	MODERATE	LOXL3	ENSG00000115318	Transcript	ENST00000409549.5	protein_coding	1.47E-02	4.49E-03	1.18E-02	8.64E-03	0.00E+00	1.23E-02	2.28E-02	1.71E-02	5.10E-03	2019-12-06	-	-	-	1574	1124	375	R/H	cGc/cAc	rs77706750	-	-1	-	HGNC	HGNC:13869	-	2	-	Gene3D:3.10.250.10,Pfam:PF00530,Prints:PR00258,PROSITE_profiles:PS50287,PANTHER:PTHR45817,PANTHER:PTHR45817:SF2,SMART:SM00202,Superfamily:SSF56487	benign	-	1	25741868	-	-	-	-
Patient 20	rs17010021	2:74534412-74534412	A	-	-	-	downstream_gene_variant	MODIFIER	HTRA2	ENSG00000115317	Transcript	ENST00000258080.7	protein_coding	8.25E-02	2.74E-02	1.10E-01	3.47E-02	3.50E-01	4.67E-02	3.88E-02	6.97E-02	1.27E-01	-	-	-	-	-	-	-	-	-	rs17010021	1064	1	-	HGNC	HGNC:14348	-	1	P1	-	benign	-	1	25741868,23568457,24786987,29802726	-	-	-	-
Patient 20	rs17010021	2:74534412-74534412	A	-	-	-	downstream_gene_variant	MODIFIER	HTRA2	ENSG00000115317	Transcript	ENST00000352222.7	protein_coding	8.25E-02	2.74E-02	1.10E-01	3.47E-02	3.50E-01	4.67E-02	3.88E-02	6.97E-02	1.27E-01	-	-	-	-	-	-	-	-	-	rs17010021	1080	1	-	HGNC	HGNC:14348	-	1	-	-	benign	-	1	25741868,23568457,24786987,29802726	-	-	-	-
Patient 20	rs17010021	2:74534412-74534412	A	-	-	-	upstream_gene_variant	MODIFIER	AUP1	ENSG00000115307	Transcript	ENST00000377526.4	protein_coding	8.25E-02	2.74E-02	1.10E-01	3.47E-02	3.50E-01	4.67E-02	3.88E-02	6.97E-02	1.27E-01	-	-	-	-	-	-	-	-	-	rs17010021	4706	-1	-	HGNC	HGNC:891	NM_181575.5	1	P1	-	benign	-	1	25741868,23568457,24786987,29802726	-	-	-	-
Patient 20	rs17010021	2:74534412-74534412	A	-	-	-	intron_variant	MODIFIER	LOXL3	ENSG00000115318	Transcript	ENST00000409249.5	protein_coding	8.25E-02	2.74E-02	1.10E-01	3.47E-02	3.50E-01	4.67E-02	3.88E-02	6.97E-02	1.27E-01	-	2019-07-05	-	-	-	-	-	-	-	rs17010021	-	-1	-	HGNC	HGNC:13869	-	5	-	-	benign	-	1	25741868,23568457,24786987,29802726	-	-	-	-
Patient 20	rs17010021	2:74534412-74534412	A	-	-	-	downstream_gene_variant	MODIFIER	LOXL3	ENSG00000115318	Transcript	ENST00000413469.1	protein_coding	8.25E-02	2.74E-02	1.10E-01	3.47E-02	3.50E-01	4.67E-02	3.88E-02	6.97E-02	1.27E-01	-	-	-	-	-	-	-	-	-	rs17010021	2299	-1	cds_end_NF	HGNC	HGNC:13869	-	3	-	-	benign	-	1	25741868,23568457,24786987,29802726	-	-	-	-
Patient 20	rs17010021	2:74534412-74534412	A	-	-	-	downstream_gene_variant	MODIFIER	LOXL3	ENSG00000115318	Transcript	ENST00000420535.1	protein_coding	8.25E-02	2.74E-02	1.10E-01	3.47E-02	3.50E-01	4.67E-02	3.88E-02	6.97E-02	1.27E-01	-	-	-	-	-	-	-	-	-	rs17010021	1232	-1	cds_start_NF,cds_end_NF	HGNC	HGNC:13869	-	2	-	-	benign	-	1	25741868,23568457,24786987,29802726	-	-	-	-
Patient 20	rs17010021	2:74534412-74534412	A	-	-	-	upstream_gene_variant	MODIFIER	AUP1	ENSG00000115307	Transcript	ENST00000425118.5	nonsense_mediated_decay	8.25E-02	2.74E-02	1.10E-01	3.47E-02	3.50E-01	4.67E-02	3.88E-02	6.97E-02	1.27E-01	-	-	-	-	-	-	-	-	-	rs17010021	4652	-1	-	HGNC	HGNC:891	-	1	-	-	benign	-	1	25741868,23568457,24786987,29802726	-	-	-	-
Patient 20	rs17010021	2:74534412-74534412	A	-	-	-	downstream_gene_variant	MODIFIER	HTRA2	ENSG00000115317	Transcript	ENST00000437202.1	protein_coding	8.25E-02	2.74E-02	1.10E-01	3.47E-02	3.50E-01	4.67E-02	3.88E-02	6.97E-02	1.27E-01	-	-	-	-	-	-	-	-	-	rs17010021	1220	1	cds_start_NF	HGNC	HGNC:14348	-	1	-	-	benign	-	1	25741868,23568457,24786987,29802726	-	-	-	-
Patient 20	rs17010021	2:74534412-74534412	A	-	-	-	downstream_gene_variant	MODIFIER	HTRA2	ENSG00000115317	Transcript	ENST00000462909.5	lncRNA	8.25E-02	2.74E-02	1.10E-01	3.47E-02	3.50E-01	4.67E-02	3.88E-02	6.97E-02	1.27E-01	-	-	-	-	-	-	-	-	-	rs17010021	1260	1	-	HGNC	HGNC:14348	-	3	-	-	benign	-	1	25741868,23568457,24786987,29802726	-	-	-	-
Patient 20	rs17010021	2:74534412-74534412	A	-	-	-	upstream_gene_variant	MODIFIER	AUP1	ENSG00000115307	Transcript	ENST00000463900.5	retained_intron	8.25E-02	2.74E-02	1.10E-01	3.47E-02	3.50E-01	4.67E-02	3.88E-02	6.97E-02	1.27E-01	-	-	-	-	-	-	-	-	-	rs17010021	4715	-1	-	HGNC	HGNC:891	-	1	-	-	benign	-	1	25741868,23568457,24786987,29802726	-	-	-	-
Patient 20	rs17010021	2:74534412-74534412	A	-	-	-	downstream_gene_variant	MODIFIER	HTRA2	ENSG00000115317	Transcript	ENST00000465521.1	retained_intron	8.25E-02	2.74E-02	1.10E-01	3.47E-02	3.50E-01	4.67E-02	3.88E-02	6.97E-02	1.27E-01	-	-	-	-	-	-	-	-	-	rs17010021	3049	1	-	HGNC	HGNC:14348	-	2	-	-	benign	-	1	25741868,23568457,24786987,29802726	-	-	-	-
Patient 20	rs17010021	2:74534412-74534412	A	-	-	-	upstream_gene_variant	MODIFIER	AUP1	ENSG00000115307	Transcript	ENST00000466894.5	retained_intron	8.25E-02	2.74E-02	1.10E-01	3.47E-02	3.50E-01	4.67E-02	3.88E-02	6.97E-02	1.27E-01	-	-	-	-	-	-	-	-	-	rs17010021	4727	-1	-	HGNC	HGNC:891	-	5	-	-	benign	-	1	25741868,23568457,24786987,29802726	-	-	-	-
Patient 20	rs17010021	2:74534412-74534412	A	-	-	-	downstream_gene_variant	MODIFIER	HTRA2	ENSG00000115317	Transcript	ENST00000467961.5	lncRNA	8.25E-02	2.74E-02	1.10E-01	3.47E-02	3.50E-01	4.67E-02	3.88E-02	6.97E-02	1.27E-01	-	-	-	-	-	-	-	-	-	rs17010021	1165	1	-	HGNC	HGNC:14348	-	5	-	-	benign	-	1	25741868,23568457,24786987,29802726	-	-	-	-
Patient 20	rs17010021	2:74534412-74534412	A	-	-	-	non_coding_transcript_exon_variant	MODIFIER	LOXL3	ENSG00000115318	Transcript	ENST00000470907.6	retained_intron	8.25E-02	2.74E-02	1.10E-01	3.47E-02	3.50E-01	4.67E-02	3.88E-02	6.97E-02	1.27E-01	2019-10-07	-	-	-	1226	-	-	-	-	rs17010021	-	-1	-	HGNC	HGNC:13869	-	2	-	-	benign	-	1	25741868,23568457,24786987,29802726	-	-	-	-
Patient 20	rs17010021	2:74534412-74534412	A	-	-	-	upstream_gene_variant	MODIFIER	AUP1	ENSG00000115307	Transcript	ENST00000472800.1	retained_intron	8.25E-02	2.74E-02	1.10E-01	3.47E-02	3.50E-01	4.67E-02	3.88E-02	6.97E-02	1.27E-01	-	-	-	-	-	-	-	-	-	rs17010021	4652	-1	-	HGNC	HGNC:891	-	4	-	-	benign	-	1	25741868,23568457,24786987,29802726	-	-	-	-
Patient 20	rs17010021	2:74534412-74534412	A	-	-	-	downstream_gene_variant	MODIFIER	LOXL3	ENSG00000115318	Transcript	ENST00000481835.2	lncRNA	8.25E-02	2.74E-02	1.10E-01	3.47E-02	3.50E-01	4.67E-02	3.88E-02	6.97E-02	1.27E-01	-	-	-	-	-	-	-	-	-	rs17010021	877	-1	-	HGNC	HGNC:13869	-	5	-	-	benign	-	1	25741868,23568457,24786987,29802726	-	-	-	-
Patient 20	rs17010021	2:74534412-74534412	A	-	-	-	downstream_gene_variant	MODIFIER	HTRA2	ENSG00000115317	Transcript	ENST00000482205.1	retained_intron	8.25E-02	2.74E-02	1.10E-01	3.47E-02	3.50E-01	4.67E-02	3.88E-02	6.97E-02	1.27E-01	-	-	-	-	-	-	-	-	-	rs17010021	3163	1	-	HGNC	HGNC:14348	-	2	-	-	benign	-	1	25741868,23568457,24786987,29802726	-	-	-	-
Patient 20	rs17010021	2:74534412-74534412	A	-	-	-	downstream_gene_variant	MODIFIER	HTRA2	ENSG00000115317	Transcript	ENST00000482331.1	retained_intron	8.25E-02	2.74E-02	1.10E-01	3.47E-02	3.50E-01	4.67E-02	3.88E-02	6.97E-02	1.27E-01	-	-	-	-	-	-	-	-	-	rs17010021	2500	1	-	HGNC	HGNC:14348	-	1	-	-	benign	-	1	25741868,23568457,24786987,29802726	-	-	-	-
Patient 20	rs17010021	2:74534412-74534412	A	-	-	-	downstream_gene_variant	MODIFIER	HTRA2	ENSG00000115317	Transcript	ENST00000484352.5	retained_intron	8.25E-02	2.74E-02	1.10E-01	3.47E-02	3.50E-01	4.67E-02	3.88E-02	6.97E-02	1.27E-01	-	-	-	-	-	-	-	-	-	rs17010021	1096	1	-	HGNC	HGNC:14348	-	2	-	-	benign	-	1	25741868,23568457,24786987,29802726	-	-	-	-
Patient 20	rs17010021	2:74534412-74534412	A	-	-	-	downstream_gene_variant	MODIFIER	HTRA2	ENSG00000115317	Transcript	ENST00000484881.5	lncRNA	8.25E-02	2.74E-02	1.10E-01	3.47E-02	3.50E-01	4.67E-02	3.88E-02	6.97E-02	1.27E-01	-	-	-	-	-	-	-	-	-	rs17010021	2487	1	-	HGNC	HGNC:14348	-	5	-	-	benign	-	1	25741868,23568457,24786987,29802726	-	-	-	-
Patient 20	rs77706750	2:74536120-74536120	T	-	-	-	downstream_gene_variant	MODIFIER	HTRA2	ENSG00000115317	Transcript	ENST00000258080.7	protein_coding	1.47E-02	4.49E-03	1.18E-02	8.64E-03	0.00E+00	1.23E-02	2.28E-02	1.71E-02	5.10E-03	-	-	-	-	-	-	-	-	-	rs77706750	2772	1	-	HGNC	HGNC:14348	-	1	P1	-	benign	-	1	25741868	-	-	-	-
Patient 20	rs77706750	2:74536120-74536120	T	-	-	-	downstream_gene_variant	MODIFIER	HTRA2	ENSG00000115317	Transcript	ENST00000352222.7	protein_coding	1.47E-02	4.49E-03	1.18E-02	8.64E-03	0.00E+00	1.23E-02	2.28E-02	1.71E-02	5.10E-03	-	-	-	-	-	-	-	-	-	rs77706750	2788	1	-	HGNC	HGNC:14348	-	1	-	-	benign	-	1	25741868	-	-	-	-
Patient 20	rs77706750	2:74536120-74536120	T	-	-	-	intron_variant	MODIFIER	LOXL3	ENSG00000115318	Transcript	ENST00000409249.5	protein_coding	1.47E-02	4.49E-03	1.18E-02	8.64E-03	0.00E+00	1.23E-02	2.28E-02	1.71E-02	5.10E-03	-	2019-07-05	-	-	-	-	-	-	-	rs77706750	-	-1	-	HGNC	HGNC:13869	-	5	-	-	benign	-	1	25741868	-	-	-	-
Patient 20	rs77706750	2:74536120-74536120	T	-	-	-	downstream_gene_variant	MODIFIER	LOXL3	ENSG00000115318	Transcript	ENST00000413469.1	protein_coding	1.47E-02	4.49E-03	1.18E-02	8.64E-03	0.00E+00	1.23E-02	2.28E-02	1.71E-02	5.10E-03	-	-	-	-	-	-	-	-	-	rs77706750	591	-1	cds_end_NF	HGNC	HGNC:13869	-	3	-	-	benign	-	1	25741868	-	-	-	-
Patient 20	rs77706750	2:74536120-74536120	T	-	-	-	downstream_gene_variant	MODIFIER	HTRA2	ENSG00000115317	Transcript	ENST00000437202.1	protein_coding	1.47E-02	4.49E-03	1.18E-02	8.64E-03	0.00E+00	1.23E-02	2.28E-02	1.71E-02	5.10E-03	-	-	-	-	-	-	-	-	-	rs77706750	2928	1	cds_start_NF	HGNC	HGNC:14348	-	1	-	-	benign	-	1	25741868	-	-	-	-
Patient 20	rs77706750	2:74536120-74536120	T	-	-	-	downstream_gene_variant	MODIFIER	HTRA2	ENSG00000115317	Transcript	ENST00000462909.5	lncRNA	1.47E-02	4.49E-03	1.18E-02	8.64E-03	0.00E+00	1.23E-02	2.28E-02	1.71E-02	5.10E-03	-	-	-	-	-	-	-	-	-	rs77706750	2968	1	-	HGNC	HGNC:14348	-	3	-	-	benign	-	1	25741868	-	-	-	-
Patient 20	rs77706750	2:74536120-74536120	T	-	-	-	downstream_gene_variant	MODIFIER	HTRA2	ENSG00000115317	Transcript	ENST00000465521.1	retained_intron	1.47E-02	4.49E-03	1.18E-02	8.64E-03	0.00E+00	1.23E-02	2.28E-02	1.71E-02	5.10E-03	-	-	-	-	-	-	-	-	-	rs77706750	4757	1	-	HGNC	HGNC:14348	-	2	-	-	benign	-	1	25741868	-	-	-	-
Patient 20	rs77706750	2:74536120-74536120	T	-	-	-	downstream_gene_variant	MODIFIER	HTRA2	ENSG00000115317	Transcript	ENST00000467961.5	lncRNA	1.47E-02	4.49E-03	1.18E-02	8.64E-03	0.00E+00	1.23E-02	2.28E-02	1.71E-02	5.10E-03	-	-	-	-	-	-	-	-	-	rs77706750	2873	1	-	HGNC	HGNC:14348	-	5	-	-	benign	-	1	25741868	-	-	-	-
Patient 20	rs77706750	2:74536120-74536120	T	-	-	-	non_coding_transcript_exon_variant	MODIFIER	LOXL3	ENSG00000115318	Transcript	ENST00000470907.6	retained_intron	1.47E-02	4.49E-03	1.18E-02	8.64E-03	0.00E+00	1.23E-02	2.28E-02	1.71E-02	5.10E-03	2019-10-03	-	-	-	507	-	-	-	-	rs77706750	-	-1	-	HGNC	HGNC:13869	-	2	-	-	benign	-	1	25741868	-	-	-	-
Patient 20	rs77706750	2:74536120-74536120	T	-	-	-	non_coding_transcript_exon_variant	MODIFIER	LOXL3	ENSG00000115318	Transcript	ENST00000481835.2	lncRNA	1.47E-02	4.49E-03	1.18E-02	8.64E-03	0.00E+00	1.23E-02	2.28E-02	1.71E-02	5.10E-03	2019-04-03	-	-	-	420	-	-	-	-	rs77706750	-	-1	-	HGNC	HGNC:13869	-	5	-	-	benign	-	1	25741868	-	-	-	-
Patient 20	rs77706750	2:74536120-74536120	T	-	-	-	downstream_gene_variant	MODIFIER	HTRA2	ENSG00000115317	Transcript	ENST00000482205.1	retained_intron	1.47E-02	4.49E-03	1.18E-02	8.64E-03	0.00E+00	1.23E-02	2.28E-02	1.71E-02	5.10E-03	-	-	-	-	-	-	-	-	-	rs77706750	4871	1	-	HGNC	HGNC:14348	-	2	-	-	benign	-	1	25741868	-	-	-	-
Patient 20	rs77706750	2:74536120-74536120	T	-	-	-	downstream_gene_variant	MODIFIER	HTRA2	ENSG00000115317	Transcript	ENST00000482331.1	retained_intron	1.47E-02	4.49E-03	1.18E-02	8.64E-03	0.00E+00	1.23E-02	2.28E-02	1.71E-02	5.10E-03	-	-	-	-	-	-	-	-	-	rs77706750	4208	1	-	HGNC	HGNC:14348	-	1	-	-	benign	-	1	25741868	-	-	-	-
Patient 20	rs77706750	2:74536120-74536120	T	-	-	-	downstream_gene_variant	MODIFIER	HTRA2	ENSG00000115317	Transcript	ENST00000484352.5	retained_intron	1.47E-02	4.49E-03	1.18E-02	8.64E-03	0.00E+00	1.23E-02	2.28E-02	1.71E-02	5.10E-03	-	-	-	-	-	-	-	-	-	rs77706750	2804	1	-	HGNC	HGNC:14348	-	2	-	-	benign	-	1	25741868	-	-	-	-
Patient 20	rs77706750	2:74536120-74536120	T	-	-	-	downstream_gene_variant	MODIFIER	LOXL3	ENSG00000115318	Transcript	ENST00000484369.1	lncRNA	1.47E-02	4.49E-03	1.18E-02	8.64E-03	0.00E+00	1.23E-02	2.28E-02	1.71E-02	5.10E-03	-	-	-	-	-	-	-	-	-	rs77706750	3673	-1	-	HGNC	HGNC:13869	-	5	-	-	benign	-	1	25741868	-	-	-	-
Patient 20	rs77706750	2:74536120-74536120	T	-	-	-	downstream_gene_variant	MODIFIER	HTRA2	ENSG00000115317	Transcript	ENST00000484881.5	lncRNA	1.47E-02	4.49E-03	1.18E-02	8.64E-03	0.00E+00	1.23E-02	2.28E-02	1.71E-02	5.10E-03	-	-	-	-	-	-	-	-	-	rs77706750	4195	1	-	HGNC	HGNC:14348	-	5	-	-	benign	-	1	25741868	-	-	-	-
[truncated: 1 more columns]

## Sheet: Supplementary_Dataset_6
#Uploaded_variation	Location	Allele	Condel	SIFT	PolyPhen	Consequence	IMPACT	SYMBOL	Gene	Feature_type	Feature	BIOTYPE	gnomAD_AF	gnomAD_AFR_AF	gnomAD_AMR_AF	gnomAD_ASJ_AF	gnomAD_EAS_AF	gnomAD_FIN_AF	gnomAD_NFE_AF	gnomAD_OTH_AF	gnomAD_SAS_AF	EXON	INTRON	HGVSc	HGVSp	cDNA_position	CDS_position	Protein_position	Amino_acids	Codons	Existing_variation	DISTANCE	STRAND	FLAGS	SYMBOL_SOURCE	HGNC_ID	MANE	TSL	APPRIS	CLIN_SIG	SOMATIC	PHENO	PUBMED	MOTIF_NAME	MOTIF_POS	HIGH_INF_POS	MOTIF_SCORE_CHANGE
rs111709242	11:7628300-7628300	A	neutral(0.412)	deleterious(0.01)	benign(0.086)	missense_variant	MODERATE	PPFIBP2	ENSG00000166387	Transcript	ENST00000299492.9	protein_coding	2.64E-03	3.68E-02	1.42E-03	0.00E+00	0.00E+00	0.00E+00	8.80E-05	9.79E-04	0.00E+00	9/24	-	-	-	1001	842	281	R/H	cGt/cAt	rs111709242	-	1	-	HGNC	HGNC:9250	-	1	P3	-	-	-	-	-	-	-	-
rs111709242	11:7628300-7628300	A	neutral(0.412)	deleterious(0.01)	benign(0.086)	missense_variant	MODERATE	PPFIBP2	ENSG00000166387	Transcript	ENST00000533792.5	protein_coding	2.64E-03	3.68E-02	1.42E-03	0.00E+00	0.00E+00	0.00E+00	8.80E-05	9.79E-04	0.00E+00	7/22	-	-	-	672	368	123	R/H	cGt/cAt	rs111709242	-	1	-	HGNC	HGNC:9250	-	1	A2	-	-	-	-	-	-	-	-
rs111709242	11:7628300-7628300	A	neutral(0.409)	deleterious(0.01)	benign(0.049)	missense_variant	MODERATE	PPFIBP2	ENSG00000166387	Transcript	ENST00000528883.5	protein_coding	2.64E-03	3.68E-02	1.42E-03	0.00E+00	0.00E+00	0.00E+00	8.80E-05	9.79E-04	0.00E+00	6/21	-	-	-	658	506	169	R/H	cGt/cAt	rs111709242	-	1	-	HGNC	HGNC:9250	-	2	A2	-	-	-	-	-	-	-	-
rs111709242	11:7628300-7628300	A	neutral(0.406)	deleterious(0.01)	benign(0.007)	missense_variant	MODERATE	PPFIBP2	ENSG00000166387	Transcript	ENST00000530181.5	protein_coding	2.64E-03	3.68E-02	1.42E-03	0.00E+00	0.00E+00	0.00E+00	8.80E-05	9.79E-04	0.00E+00	5/20	-	-	-	634	413	138	R/H	cGt/cAt	rs111709242	-	1	-	HGNC	HGNC:9250	-	2	A2	-	-	-	-	-	-	-	-
rs111709242	11:7628300-7628300	A	neutral(0.371)	deleterious(0.03)	benign(0.086)	missense_variant	MODERATE	PPFIBP2	ENSG00000166387	Transcript	ENST00000529575.5	protein_coding	2.64E-03	3.68E-02	1.42E-03	0.00E+00	0.00E+00	0.00E+00	8.80E-05	9.79E-04	0.00E+00	2019-08-07	-	-	-	681	368	123	R/H	cGt/cAt	rs111709242	-	1	cds_end_NF	HGNC	HGNC:9250	-	3	-	-	-	-	-	-	-	-	-
rs111709242	11:7628300-7628300	A	-	-	-	downstream_gene_variant	MODIFIER	PPFIBP2	ENSG00000166387	Transcript	ENST00000525597.5	protein_coding	2.64E-03	3.68E-02	1.42E-03	0.00E+00	0.00E+00	0.00E+00	8.80E-05	9.79E-04	0.00E+00	-	-	-	-	-	-	-	-	-	rs111709242	2501	1	cds_end_NF	HGNC	HGNC:9250	-	4	-	-	-	-	-	-	-	-	-
rs111709242	11:7628300-7628300	A	-	-	-	intron_variant,non_coding_transcript_variant	MODIFIER	PPFIBP2	ENSG00000166387	Transcript	ENST00000529021.1	lncRNA	2.64E-03	3.68E-02	1.42E-03	0.00E+00	0.00E+00	0.00E+00	8.80E-05	9.79E-04	0.00E+00	-	2019-02-01	-	-	-	-	-	-	-	rs111709242	-	1	-	HGNC	HGNC:9250	-	4	-	-	-	-	-	-	-	-	-
rs111709242	11:7628300-7628300	A	-	-	-	upstream_gene_variant	MODIFIER	PPFIBP2	ENSG00000166387	Transcript	ENST00000530081.1	protein_coding	2.64E-03	3.68E-02	1.42E-03	0.00E+00	0.00E+00	0.00E+00	8.80E-05	9.79E-04	0.00E+00	-	-	-	-	-	-	-	-	-	rs111709242	4567	1	cds_start_NF,cds_end_NF	HGNC	HGNC:9250	-	4	-	-	-	-	-	-	-	-	-
rs111709242	11:7628300-7628300	A	-	-	-	upstream_gene_variant	MODIFIER	PPFIBP2	ENSG00000166387	Transcript	ENST00000530582.5	lncRNA	2.64E-03	3.68E-02	1.42E-03	0.00E+00	0.00E+00	0.00E+00	8.80E-05	9.79E-04	0.00E+00	-	-	-	-	-	-	-	-	-	rs111709242	2699	1	-	HGNC	HGNC:9250	-	1	-	-	-	-	-	-	-	-	-
rs111709242	11:7628300-7628300	A	-	-	-	upstream_gene_variant	MODIFIER	PPFIBP2	ENSG00000166387	Transcript	ENST00000532381.1	retained_intron	2.64E-03	3.68E-02	1.42E-03	0.00E+00	0.00E+00	0.00E+00	8.80E-05	9.79E-04	0.00E+00	-	-	-	-	-	-	-	-	-	rs111709242	4046	1	-	HGNC	HGNC:9250	-	4	-	-	-	-	-	-	-	-	-
rs111709242	11:7628300-7628300	A	-	-	-	non_coding_transcript_exon_variant	MODIFIER	PPFIBP2	ENSG00000166387	Transcript	ENST00000532416.1	retained_intron	2.64E-03	3.68E-02	1.42E-03	0.00E+00	0.00E+00	0.00E+00	8.80E-05	9.79E-04	0.00E+00	2019-04-02	-	-	-	97	-	-	-	-	rs111709242	-	1	-	HGNC	HGNC:9250	-	4	-	-	-	-	-	-	-	-	-
rs111709242	11:7628300-7628300	A	-	-	-	intron_variant,non_coding_transcript_variant	MODIFIER	PPFIBP2	ENSG00000166387	Transcript	ENST00000532926.5	lncRNA	2.64E-03	3.68E-02	1.42E-03	0.00E+00	0.00E+00	0.00E+00	8.80E-05	9.79E-04	0.00E+00	-	2019-03-03	-	-	-	-	-	-	-	rs111709242	-	1	-	HGNC	HGNC:9250	-	2	-	-	-	-	-	-	-	-	-
rs111709242	11:7628300-7628300	A	-	-	-	upstream_gene_variant	MODIFIER	PPFIBP2	ENSG00000166387	Transcript	ENST00000534409.5	protein_coding	2.64E-03	3.68E-02	1.42E-03	0.00E+00	0.00E+00	0.00E+00	8.80E-05	9.79E-04	0.00E+00	-	-	-	-	-	-	-	-	-	rs111709242	2623	1	cds_start_NF,cds_end_NF	HGNC	HGNC:9250	-	5	-	-	-	-	-	-	-	-	-
rs111709242	11:7628300-7628300	A	-	-	-	downstream_gene_variant	MODIFIER	PPFIBP2	ENSG00000166387	Transcript	ENST00000650027.1	protein_coding	2.64E-03	3.68E-02	1.42E-03	0.00E+00	0.00E+00	0.00E+00	8.80E-05	9.79E-04	0.00E+00	-	-	-	-	-	-	-	-	-	rs111709242	2471	1	-	HGNC	HGNC:9250	-	-	-	-	-	-	-	-	-	-	-
rs113327860	1:152156639-152156639	C	deleterious(0.474)	deleterious(0)	benign(0.276)	missense_variant	MODERATE	RPTN	ENSG00000215853	Transcript	ENST00000316073.3	protein_coding	6.60E-06	0.00E+00	0.00E+00	0.00E+00	0.00E+00	0.00E+00	0.00E+00	0.00E+00	5.72E-05	2019-03-03	-	-	-	525	460	154	R/G	Aga/Gga	rs113327860	-	-1	-	HGNC	HGNC:26809	NM_001122965.1	1	P1	-	-	-	-	-	-	-	-
rs113327860	1:152156639-152156639	C	-	-	-	intron_variant,non_coding_transcript_variant	MODIFIER	PUDPP2	ENSG00000233792	Transcript	ENST00000628080.1	lncRNA	6.60E-06	0.00E+00	0.00E+00	0.00E+00	0.00E+00	0.00E+00	0.00E+00	0.00E+00	5.72E-05	-	2019-01-01	-	-	-	-	-	-	-	rs113327860	-	-1	-	HGNC	HGNC:20195	-	5	-	-	-	-	-	-	-	-	-
rs139112212	19:39886306-39886306	A	neutral(0.273)	tolerated(0.31)	possibly_damaging(0.687)	missense_variant	MODERATE	FCGBP	ENSG00000275395	Transcript	ENST00000616721.6	protein_coding	5.02E-03	6.09E-03	2.27E-03	1.22E-03	3.49E-03	1.44E-02	5.72E-03	4.97E-03	7.86E-04	16/28	-	-	-	7881	7873	2625	P/S	Ccc/Tcc	rs139112212	-	-1	-	HGNC	HGNC:13572	-	1	P1	-	-	-	-	-	-	-	-
rs139112212	19:39886306-39886306	A	neutral(0.088)	tolerated(0.68)	benign(0.282)	missense_variant	MODERATE	FCGBP	ENSG00000275395	Transcript	ENST00000620799.1	protein_coding	5.02E-03	6.09E-03	2.27E-03	1.22E-03	3.49E-03	1.44E-02	5.72E-03	4.97E-03	7.86E-04	2019-11-10	-	-	-	4468	4468	1490	P/S	Ccc/Tcc	rs139112212	-	-1	-	HGNC	HGNC:13572	-	5	-	-	-	-	-	-	-	-	-
rs139112212	CHR_HG2021_PATCH:39886306-39886306	A	neutral(0.044)	tolerated(0.28)	benign(0.146)	missense_variant	MODERATE	FCGBP	ENSG00000281123	Transcript	ENST00000628705.2	protein_coding	-	-	-	-	-	-	-	-	-	24/36	-	-	-	11484	11476	3826	P/S	Ccc/Tcc	rs139112212	-	-1	-	HGNC	HGNC:13572	-	-	-	-	-	-	-	-	-	-	-
rs139112212	CHR_HG2021_PATCH:39886306-39886306	A	neutral(0.044)	tolerated(0.28)	benign(0.146)	missense_variant	MODERATE	FCGBP	ENSG00000281123	Transcript	ENST00000639918.2	protein_coding	-	-	-	-	-	-	-	-	-	24/36	-	-	-	11484	11476	3826	P/S	Ccc/Tcc	rs139112212	-	-1	-	HGNC	HGNC:13572	-	-	-	-	-	-	-	-	-	-	-
rs139112212	19:39886306-39886306	A	-	-	-	non_coding_transcript_exon_variant	MODIFIER	FCGBP	ENSG00000275395	Transcript	ENST00000595713.1	lncRNA	5.02E-03	6.09E-03	2.27E-03	1.22E-03	3.49E-03	1.44E-02	5.72E-03	4.97E-03	7.86E-04	2019-02-02	-	-	-	454	-	-	-	-	rs139112212	-	-1	-	HGNC	HGNC:13572	-	3	-	-	-	-	-	-	-	-	-
rs139112212	19:39886306-39886306	A	-	-	-	regulatory_region_variant	MODIFIER	-	-	RegulatoryFeature	ENSR00000589985	CTCF_binding_site	5.02E-03	6.09E-03	2.27E-03	1.22E-03	3.49E-03	1.44E-02	5.72E-03	4.97E-03	7.86E-04	-	-	-	-	-	-	-	-	-	rs139112212	-	-	-	-	-	-	-	-	-	-	-	-	-	-	-	-
rs139297537	17:81550947-81550947	T	deleterious(0.804)	deleterious(0.03)	probably_damaging(0.989)	missense_variant	MODERATE	FAAP100	ENSG00000185504	Transcript	ENST00000541246.1	protein_coding	7.89E-04	1.37E-04	1.34E-03	0.00E+00	5.57E-05	2.92E-03	6.07E-04	2.04E-03	1.32E-04	2019-03-02	-	-	-	293	94	32	G/R	Ggg/Agg	rs139297537	-	-1	cds_end_NF	HGNC	HGNC:26171	-	5	-	-	-	-	-	-	-	-	-
rs139297537	17:81550947-81550947	T	deleterious(0.804)	deleterious(0.03)	probably_damaging(0.989)	missense_variant	MODERATE	FAAP100	ENSG00000185504	Transcript	ENST00000544302.1	protein_coding	7.89E-04	1.37E-04	1.34E-03	0.00E+00	5.57E-05	2.92E-03	6.07E-04	2.04E-03	1.32E-04	2019-03-03	-	-	-	436	94	32	G/R	Ggg/Agg	rs139297537	-	-1	cds_end_NF	HGNC	HGNC:26171	-	2	-	-	-	-	-	-	-	-	-
rs139297537	17:81550947-81550947	T	deleterious(0.785)	deleterious(0.05)	probably_damaging(0.989)	missense_variant	MODERATE	FAAP100	ENSG00000185504	Transcript	ENST00000327787.13	protein_coding	7.89E-04	1.37E-04	1.34E-03	0.00E+00	5.57E-05	2.92E-03	6.07E-04	2.04E-03	1.32E-04	2019-09-03	-	-	-	570	547	183	G/R	Ggg/Agg	rs139297537	-	-1	-	HGNC	HGNC:26171	NM_025161.6	1	P2	-	-	-	-	-	-	-	-
rs139297537	17:81550947-81550947	T	deleterious(0.643)	tolerated(0.08)	possibly_damaging(0.879)	missense_variant	MODERATE	FAAP100	ENSG00000185504	Transcript	ENST00000536161.1	protein_coding	7.89E-04	1.37E-04	1.34E-03	0.00E+00	5.57E-05	2.92E-03	6.07E-04	2.04E-03	1.32E-04	2019-02-02	-	-	-	774	367	123	G/R	Ggg/Agg	rs139297537	-	-1	cds_end_NF	HGNC	HGNC:26171	-	3	-	-	-	-	-	-	-	-	-
rs139297537	17:81550947-81550947	T	-	-	-	upstream_gene_variant	MODIFIER	FAAP100	ENSG00000185504	Transcript	ENST00000425898.2	protein_coding	7.89E-04	1.37E-04	1.34E-03	0.00E+00	5.57E-05	2.92E-03	6.07E-04	2.04E-03	1.32E-04	-	-	-	-	-	-	-	-	-	rs139297537	2449	-1	-	HGNC	HGNC:26171	-	1	A2	-	-	-	-	-	-	-	-
rs139297537	17:81550947-81550947	T	-	-	-	3_prime_UTR_variant,NMD_transcript_variant	MODIFIER	FAAP100	ENSG00000185504	Transcript	ENST00000443656.6	nonsense_mediated_decay	7.89E-04	1.37E-04	1.34E-03	0.00E+00	5.57E-05	2.92E-03	6.07E-04	2.04E-03	1.32E-04	2019-09-03	-	-	-	789	-	-	-	-	rs139297537	-	-1	-	HGNC	HGNC:26171	-	1	-	-	-	-	-	-	-	-	-
rs139297537	17:81550947-81550947	T	-	-	-	upstream_gene_variant	MODIFIER	FAAP100	ENSG00000185504	Transcript	ENST00000545865.1	nonsense_mediated_decay	7.89E-04	1.37E-04	1.34E-03	0.00E+00	5.57E-05	2.92E-03	6.07E-04	2.04E-03	1.32E-04	-	-	-	-	-	-	-	-	-	rs139297537	3744	-1	cds_start_NF	HGNC	HGNC:26171	-	2	-	-	-	-	-	-	-	-	-
rs139297537	17:81550947-81550947	T	-	-	-	regulatory_region_variant	MODIFIER	-	-	RegulatoryFeature	ENSR00000099434	promoter	7.89E-04	1.37E-04	1.34E-03	0.00E+00	5.57E-05	2.92E-03	6.07E-04	2.04E-03	1.32E-04	-	-	-	-	-	-	-	-	-	rs139297537	-	-	-	-	-	-	-	-	-	-	-	-	-	-	-	-
rs145602134	19:49428796-49428796	T	deleterious(0.895)	deleterious(0)	probably_damaging(0.993)	missense_variant	MODERATE	GFY	ENSG00000261949	Transcript	ENST00000576655.5	protein_coding	3.89E-02	1.11E-02	1.14E-02	9.23E-03	3.77E-02	2.44E-02	2.36E-02	3.19E-02	1.32E-01	2019-05-05	-	-	-	1854	1535	512	T/M	aCg/aTg	rs145602134	-	1	-	HGNC	HGNC:44663	-	5	P1	-	-	-	-	-	-	-	-
rs145602134	19:49428796-49428796	T	deleterious(0.895)	deleterious(0)	probably_damaging(0.993)	missense_variant	MODERATE	GFY	ENSG00000261949	Transcript	ENST00000610896.1	protein_coding	3.89E-02	1.11E-02	1.14E-02	9.23E-03	3.77E-02	2.44E-02	2.36E-02	3.19E-02	1.32E-01	2019-03-03	-	-	-	1535	1535	512	T/M	aCg/aTg	rs145602134	-	1	-	HGNC	HGNC:44663	-	2	P1	-	-	-	-	-	-	-	-
rs145602134	19:49428796-49428796	T	-	-	-	downstream_gene_variant	MODIFIER	SLC17A7	ENSG00000104888	Transcript	ENST00000221485.8	protein_coding	3.89E-02	1.11E-02	1.14E-02	9.23E-03	3.77E-02	2.44E-02	2.36E-02	3.19E-02	1.32E-01	-	-	-	-	-	-	-	-	-	rs145602134	605	-1	-	HGNC	HGNC:16704	NM_020309.4	1	P1	-	-	-	-	-	-	-	-
rs145602134	19:49428796-49428796	T	-	-	-	downstream_gene_variant	MODIFIER	SLC17A7	ENSG00000104888	Transcript	ENST00000596689.1	nonsense_mediated_decay	3.89E-02	1.11E-02	1.14E-02	9.23E-03	3.77E-02	2.44E-02	2.36E-02	3.19E-02	1.32E-01	-	-	-	-	-	-	-	-	-	rs145602134	3826	-1	cds_start_NF	HGNC	HGNC:16704	-	4	-	-	-	-	-	-	-	-	-
rs145602134	19:49428796-49428796	T	-	-	-	downstream_gene_variant	MODIFIER	SLC17A7	ENSG00000104888	Transcript	ENST00000598018.1	retained_intron	3.89E-02	1.11E-02	1.14E-02	9.23E-03	3.77E-02	2.44E-02	2.36E-02	3.19E-02	1.32E-01	-	-	-	-	-	-	-	-	-	rs145602134	4463	-1	-	HGNC	HGNC:16704	-	2	-	-	-	-	-	-	-	-	-
rs145602134	19:49428796-49428796	T	-	-	-	downstream_gene_variant	MODIFIER	SLC17A7	ENSG00000104888	Transcript	ENST00000600601.5	protein_coding	3.89E-02	1.11E-02	1.14E-02	9.23E-03	3.77E-02	2.44E-02	2.36E-02	3.19E-02	1.32E-01	-	-	-	-	-	-	-	-	-	rs145602134	1190	-1	-	HGNC	HGNC:16704	-	2	-	-	-	-	-	-	-	-	-
rs145602134	19:49428796-49428796	T	-	-	-	downstream_gene_variant	MODIFIER	SLC17A7	ENSG00000104888	Transcript	ENST00000600672.5	retained_intron	3.89E-02	1.11E-02	1.14E-02	9.23E-03	3.77E-02	2.44E-02	2.36E-02	3.19E-02	1.32E-01	-	-	-	-	-	-	-	-	-	rs145602134	1959	-1	-	HGNC	HGNC:16704	-	5	-	-	-	-	-	-	-	-	-
rs145765035	11:74034038-74034038	A	neutral(0.263)	tolerated(0.12)	benign(0.041)	missense_variant	MODERATE	C2CD3	ENSG00000168014	Transcript	ENST00000334126.11	protein_coding	9.58E-03	1.04E-03	9.15E-03	1.44E-02	9.51E-05	1.57E-03	1.08E-02	1.39E-02	1.41E-02	31/33	-	-	-	6349	6122	2041	A/V	gCa/gTa	rs145765035	-	-1	-	HGNC	HGNC:24564	-	5	A2	-	-	-	-	-	-	-	-
rs145765035	11:74034038-74034038	A	-	-	-	downstream_gene_variant	MODIFIER	C2CD3	ENSG00000168014	Transcript	ENST00000313663.11	protein_coding	9.58E-03	1.04E-03	9.15E-03	1.44E-02	9.51E-05	1.57E-03	1.08E-02	1.39E-02	1.41E-02	-	-	-	-	-	-	-	-	-	rs145765035	396	-1	-	HGNC	HGNC:24564	-	1	P3	-	-	-	-	-	-	-	-
rs145765035	11:74034038-74034038	A	-	-	-	downstream_gene_variant	MODIFIER	C2CD3	ENSG00000168014	Transcript	ENST00000414160.6	protein_coding	9.58E-03	1.04E-03	9.15E-03	1.44E-02	9.51E-05	1.57E-03	1.08E-02	1.39E-02	1.41E-02	-	-	-	-	-	-	-	-	-	rs145765035	404	-1	cds_start_NF	HGNC	HGNC:24564	-	1	-	-	-	-	-	-	-	-	-
rs145765035	11:74034038-74034038	A	-	-	-	3_prime_UTR_variant,NMD_transcript_variant	MODIFIER	C2CD3	ENSG00000168014	Transcript	ENST00000442398.6	nonsense_mediated_decay	9.58E-03	1.04E-03	9.15E-03	1.44E-02	9.51E-05	1.57E-03	1.08E-02	1.39E-02	1.41E-02	11/13	-	-	-	2344	-	-	-	-	rs145765035	-	-1	cds_start_NF	HGNC	HGNC:24564	-	2	-	-	-	-	-	-	-	-	-
rs145765035	11:74034038-74034038	A	-	-	-	downstream_gene_variant	MODIFIER	C2CD3	ENSG00000168014	Transcript	ENST00000538361.1	protein_coding	9.58E-03	1.04E-03	9.15E-03	1.44E-02	9.51E-05	1.57E-03	1.08E-02	1.39E-02	1.41E-02	-	-	-	-	-	-	-	-	-	rs145765035	2090	-1	cds_start_NF	HGNC	HGNC:24564	-	3	-	-	-	-	-	-	-	-	-
rs145765035	11:74034038-74034038	A	-	-	-	non_coding_transcript_exon_variant	MODIFIER	C2CD3	ENSG00000168014	Transcript	ENST00000538625.1	lncRNA	9.58E-03	1.04E-03	9.15E-03	1.44E-02	9.51E-05	1.57E-03	1.08E-02	1.39E-02	1.41E-02	2019-03-03	-	-	-	611	-	-	-	-	rs145765035	-	-1	-	HGNC	HGNC:24564	-	2	-	-	-	-	-	-	-	-	-
rs145765035	11:74034038-74034038	A	-	-	-	downstream_gene_variant	MODIFIER	C2CD3	ENSG00000168014	Transcript	ENST00000540452.1	lncRNA	9.58E-03	1.04E-03	9.15E-03	1.44E-02	9.51E-05	1.57E-03	1.08E-02	1.39E-02	1.41E-02	-	-	-	-	-	-	-	-	-	rs145765035	394	-1	-	HGNC	HGNC:24564	-	3	-	-	-	-	-	-	-	-	-
rs145765035	11:74034038-74034038	A	-	-	-	upstream_gene_variant	MODIFIER	C2CD3	ENSG00000168014	Transcript	ENST00000542452.1	lncRNA	9.58E-03	1.04E-03	9.15E-03	1.44E-02	9.51E-05	1.57E-03	1.08E-02	1.39E-02	1.41E-02	-	-	-	-	-	-	-	-	-	rs145765035	129	-1	-	HGNC	HGNC:24564	-	3	-	-	-	-	-	-	-	-	-
rs146968042	14:73569796-73569796	T	neutral(0.384)	deleterious(0.02)	benign(0.014)	missense_variant	MODERATE	ACOT2	ENSG00000119673	Transcript	ENST00000238651.9	protein_coding	1.60E-02	3.04E-03	1.29E-02	2.97E-02	0.00E+00	1.53E-02	2.48E-02	1.73E-02	1.40E-03	2019-03-01	-	-	-	738	556	186	R/W	Cgg/Tgg	rs146968042,COSM3690183	-	1	-	HGNC	HGNC:18431	-	1	P2	-	0.1	0.1	-	-	-	-	-
rs146968042	14:73569796-73569796	T	neutral(0.384)	deleterious(0.02)	benign(0.014)	missense_variant	MODERATE	ACOT2	ENSG00000119673	Transcript	ENST00000613168.1	protein_coding	1.60E-02	3.04E-03	1.29E-02	2.97E-02	0.00E+00	1.53E-02	2.48E-02	1.73E-02	1.40E-03	2019-03-01	-	-	-	512	496	166	R/W	Cgg/Tgg	rs146968042,COSM3690183	-	1	-	HGNC	HGNC:18431	-	1	A2	-	0.1	0.1	-	-	-	-	-
rs146968042	14:73569796-73569796	T	neutral(0.384)	deleterious(0.02)	benign(0.014)	missense_variant	MODERATE	ACOT2	ENSG00000119673	Transcript	ENST00000622407.4	protein_coding	1.60E-02	3.04E-03	1.29E-02	2.97E-02	0.00E+00	1.53E-02	2.48E-02	1.73E-02	1.40E-03	2019-04-02	-	-	-	568	370	124	R/W	Cgg/Tgg	rs146968042,COSM3690183	-	1	-	HGNC	HGNC:18431	-	1	A2	-	0.1	0.1	-	-	-	-	-
rs146968042	14:73569796-73569796	T	-	-	-	intron_variant,NMD_transcript_variant	MODIFIER	ACOT2	ENSG00000119673	Transcript	ENST00000538782.2	nonsense_mediated_decay	1.60E-02	3.04E-03	1.29E-02	2.97E-02	0.00E+00	1.53E-02	2.48E-02	1.73E-02	1.40E-03	-	2019-03-02	-	-	-	-	-	-	-	rs146968042,COSM3690183	-	1	-	HGNC	HGNC:18431	-	2	-	-	0.1	0.1	-	-	-	-	-
rs146968042	14:73569796-73569796	T	-	-	-	downstream_gene_variant	MODIFIER	NT5CP1	ENSG00000258524	Transcript	ENST00000554092.1	processed_pseudogene	1.60E-02	3.04E-03	1.29E-02	2.97E-02	0.00E+00	1.53E-02	2.48E-02	1.73E-02	1.40E-03	-	-	-	-	-	-	-	-	-	rs146968042,COSM3690183	1363	-1	-	HGNC	HGNC:20046	-	-	-	-	0.1	0.1	-	-	-	-	-
rs146968042	14:73569796-73569796	T	-	-	-	upstream_gene_variant	MODIFIER	ACOT2	ENSG00000119673	Transcript	ENST00000557857.1	lncRNA	1.60E-02	3.04E-03	1.29E-02	2.97E-02	0.00E+00	1.53E-02	2.48E-02	1.73E-02	1.40E-03	-	-	-	-	-	-	-	-	-	rs146968042,COSM3690183	4508	1	-	HGNC	HGNC:18431	-	3	-	-	0.1	0.1	-	-	-	-	-
rs146968042	14:73569796-73569796	T	-	-	-	intron_variant,non_coding_transcript_variant	MODIFIER	AC005225.2	ENSG00000258603	Transcript	ENST00000664243.1	lncRNA	1.60E-02	3.04E-03	1.29E-02	2.97E-02	0.00E+00	1.53E-02	2.48E-02	1.73E-02	1.40E-03	-	2019-01-01	-	-	-	-	-	-	-	rs146968042,COSM3690183	-	-1	-	Clone_based_ensembl_gene	-	-	-	-	-	0.1	0.1	-	-	-	-	-
rs146968042	14:73569796-73569796	T	-	-	-	regulatory_region_variant	MODIFIER	-	-	RegulatoryFeature	ENSR00000070644	promoter	1.60E-02	3.04E-03	1.29E-02	2.97E-02	0.00E+00	1.53E-02	2.48E-02	1.73E-02	1.40E-03	-	-	-	-	-	-	-	-	-	rs146968042,COSM3690183	-	-	-	-	-	-	-	-	-	0.1	0.1	-	-	-	-	-
rs147566832	19:39915630-39915630	A	neutral(0.365)	deleterious(0.03)	benign(0.012)	missense_variant	MODERATE	FCGBP	ENSG00000275395	Transcript	ENST00000616721.6	protein_coding	1.22E-02	5.05E-02	1.12E-02	2.14E-02	7.90E-05	2.30E-02	9.70E-03	1.58E-02	8.46E-05	5/28	-	-	-	2392	2384	795	P/L	cCg/cTg	rs147566832	-	-1	-	HGNC	HGNC:13572	-	1	P1	-	-	-	-	-	-	-	-
rs147566832	CHR_HG2021_PATCH:39930897-39930897	A	deleterious(0.662)	tolerated(0.06)	possibly_damaging(0.874)	missense_variant	MODERATE	FCGBP	ENSG00000281123	Transcript	ENST00000628705.2	protein_coding	-	-	-	-	-	-	-	-	-	5/36	-	-	-	2392	2384	795	P/L	cCg/cTg	rs147566832	-	-1	-	HGNC	HGNC:13572	-	-	-	-	-	-	-	-	-	-	-
rs147566832	CHR_HG2021_PATCH:39930897-39930897	A	deleterious(0.662)	tolerated(0.06)	possibly_damaging(0.874)	missense_variant	MODERATE	FCGBP	ENSG00000281123	Transcript	ENST00000639918.2	protein_coding	-	-	-	-	-	-	-	-	-	5/36	-	-	-	2392	2384	795	P/L	cCg/cTg	rs147566832	-	-1	-	HGNC	HGNC:13572	-	-	-	-	-	-	-	-	-	-	-
rs147566832	19:39915630-39915630	A	-	-	-	regulatory_region_variant	MODIFIER	-	-	RegulatoryFeature	ENSR00001024512	open_chromatin_region	1.22E-02	5.05E-02	1.12E-02	2.14E-02	7.90E-05	2.30E-02	9.70E-03	1.58E-02	8.46E-05	-	-	-	-	-	-	-	-	-	rs147566832	-	-	-	-	-	-	-	-	-	-	-	-	-	-	-	-
rs151154986	14:73573432-73573432	A	deleterious(0.543)	deleterious(0.03)	possibly_damaging(0.529)	missense_variant	MODERATE	ACOT2	ENSG00000119673	Transcript	ENST00000622407.4	protein_coding	2.18E-02	5.35E-03	1.05E-02	3.36E-02	1.09E-04	8.04E-03	3.28E-02	2.20E-02	2.10E-02	2019-04-03	-	-	-	700	502	168	G/S	Ggt/Agt	rs151154986	-	1	-	HGNC	HGNC:18431	-	1	A2	-	-	-	-	-	-	-	-
rs151154986	14:73573432-73573432	A	deleterious(0.527)	deleterious(0.04)	possibly_damaging(0.529)	missense_variant	MODERATE	ACOT2	ENSG00000119673	Transcript	ENST00000613168.1	protein_coding	2.18E-02	5.35E-03	1.05E-02	3.36E-02	1.09E-04	8.04E-03	3.28E-02	2.20E-02	2.10E-02	2019-03-02	-	-	-	644	628	210	G/S	Ggt/Agt	rs151154986	-	1	-	HGNC	HGNC:18431	-	1	A2	-	-	-	-	-	-	-	-
rs151154986	14:73573432-73573432	A	deleterious(0.497)	tolerated(0.07)	possibly_damaging(0.529)	missense_variant	MODERATE	ACOT2	ENSG00000119673	Transcript	ENST00000238651.9	protein_coding	2.18E-02	5.35E-03	1.05E-02	3.36E-02	1.09E-04	8.04E-03	3.28E-02	2.20E-02	2.10E-02	2019-03-02	-	-	-	870	688	230	G/S	Ggt/Agt	rs151154986	-	1	-	HGNC	HGNC:18431	-	1	P2	-	-	-	-	-	-	-	-
rs151154986	14:73573432-73573432	A	-	-	-	synonymous_variant,NMD_transcript_variant	LOW	ACOT2	ENSG00000119673	Transcript	ENST00000538782.2	nonsense_mediated_decay	2.18E-02	5.35E-03	1.05E-02	3.36E-02	1.09E-04	8.04E-03	3.28E-02	2.20E-02	2.10E-02	2019-04-03	-	-	-	674	141	47	E	gaG/gaA	rs151154986	-	1	-	HGNC	HGNC:18431	-	2	-	-	-	-	-	-	-	-	-
rs151154986	14:73573432-73573432	A	-	-	-	upstream_gene_variant	MODIFIER	NT5CP1	ENSG00000258524	Transcript	ENST00000554092.1	processed_pseudogene	2.18E-02	5.35E-03	1.05E-02	3.36E-02	1.09E-04	8.04E-03	3.28E-02	2.20E-02	2.10E-02	-	-	-	-	-	-	-	-	-	rs151154986	1765	-1	-	HGNC	HGNC:20046	-	-	-	-	-	-	-	-	-	-	-
rs151154986	14:73573432-73573432	A	-	-	-	upstream_gene_variant	MODIFIER	ACOT2	ENSG00000119673	Transcript	ENST00000557857.1	lncRNA	2.18E-02	5.35E-03	1.05E-02	3.36E-02	1.09E-04	8.04E-03	3.28E-02	2.20E-02	2.10E-02	-	-	-	-	-	-	-	-	-	rs151154986	872	1	-	HGNC	HGNC:18431	-	3	-	-	-	-	-	-	-	-	-
rs151154986	14:73573432-73573432	A	-	-	-	intron_variant,non_coding_transcript_variant	MODIFIER	AC005225.2	ENSG00000258603	Transcript	ENST00000664243.1	lncRNA	2.18E-02	5.35E-03	1.05E-02	3.36E-02	1.09E-04	8.04E-03	3.28E-02	2.20E-02	2.10E-02	-	2019-01-01	-	-	-	-	-	-	-	rs151154986	-	-1	-	Clone_based_ensembl_gene	-	-	-	-	-	-	-	-	-	-	-	-
rs151231414	17:81550260-81550260	C	neutral(0.034)	tolerated(0.27)	benign(0)	missense_variant	MODERATE	FAAP100	ENSG00000185504	Transcript	ENST00000541246.1	protein_coding	4.90E-03	1.32E-04	1.34E-03	2.06E-02	5.56E-05	2.94E-03	2.95E-03	5.24E-03	1.74E-02	2019-03-02	-	-	-	980	781	261	R/G	Agg/Ggg	rs151231414	-	-1	cds_end_NF	HGNC	HGNC:26171	-	5	-	-	-	-	-	-	-	-	-
rs151231414	17:81550260-81550260	C	neutral(0.029)	tolerated(0.29)	benign(0)	missense_variant	MODERATE	FAAP100	ENSG00000185504	Transcript	ENST00000327787.13	protein_coding	4.90E-03	1.32E-04	1.34E-03	2.06E-02	5.56E-05	2.94E-03	2.95E-03	5.24E-03	1.74E-02	2019-09-03	-	-	-	1257	1234	412	R/G	Agg/Ggg	rs151231414	-	-1	-	HGNC	HGNC:26171	NM_025161.6	1	P2	-	-	-	-	-	-	-	-
rs151231414	17:81550260-81550260	C	-	-	-	upstream_gene_variant	MODIFIER	FAAP100	ENSG00000185504	Transcript	ENST00000425898.2	protein_coding	4.90E-03	1.32E-04	1.34E-03	2.06E-02	5.56E-05	2.94E-03	2.95E-03	5.24E-03	1.74E-02	-	-	-	-	-	-	-	-	-	rs151231414	1762	-1	-	HGNC	HGNC:26171	-	1	A2	-	-	-	-	-	-	-	-
rs151231414	17:81550260-81550260	C	-	-	-	3_prime_UTR_variant,NMD_transcript_variant	MODIFIER	FAAP100	ENSG00000185504	Transcript	ENST00000443656.6	nonsense_mediated_decay	4.90E-03	1.32E-04	1.34E-03	2.06E-02	5.56E-05	2.94E-03	2.95E-03	5.24E-03	1.74E-02	2019-09-03	-	-	-	1476	-	-	-	-	rs151231414	-	-1	-	HGNC	HGNC:26171	-	1	-	-	-	-	-	-	-	-	-
rs151231414	17:81550260-81550260	C	-	-	-	downstream_gene_variant	MODIFIER	FAAP100	ENSG00000185504	Transcript	ENST00000536161.1	protein_coding	4.90E-03	1.32E-04	1.34E-03	2.06E-02	5.56E-05	2.94E-03	2.95E-03	5.24E-03	1.74E-02	-	-	-	-	-	-	-	-	-	rs151231414	537	-1	cds_end_NF	HGNC	HGNC:26171	-	3	-	-	-	-	-	-	-	-	-
rs151231414	17:81550260-81550260	C	-	-	-	downstream_gene_variant	MODIFIER	FAAP100	ENSG00000185504	Transcript	ENST00000544302.1	protein_coding	4.90E-03	1.32E-04	1.34E-03	2.06E-02	5.56E-05	2.94E-03	2.95E-03	5.24E-03	1.74E-02	-	-	-	-	-	-	-	-	-	rs151231414	32	-1	cds_end_NF	HGNC	HGNC:26171	-	2	-	-	-	-	-	-	-	-	-
rs151231414	17:81550260-81550260	C	-	-	-	upstream_gene_variant	MODIFIER	FAAP100	ENSG00000185504	Transcript	ENST00000545865.1	nonsense_mediated_decay	4.90E-03	1.32E-04	1.34E-03	2.06E-02	5.56E-05	2.94E-03	2.95E-03	5.24E-03	1.74E-02	-	-	-	-	-	-	-	-	-	rs151231414	3057	-1	cds_start_NF	HGNC	HGNC:26171	-	2	-	-	-	-	-	-	-	-	-
rs200878903	1:152155756-152155756	C	neutral(0.000)	tolerated(1)	benign(0)	missense_variant	MODERATE	RPTN	ENSG00000215853	Transcript	ENST00000316073.3	protein_coding	-	-	-	-	-	-	-	-	-	2019-03-03	-	-	-	1408	1343	448	N/S	aAt/aGt	rs200878903	-	-1	-	HGNC	HGNC:26809	NM_001122965.1	1	P1	-	-	-	-	-	-	-	-
rs200878903	1:152155756-152155756	C	-	-	-	intron_variant,non_coding_transcript_variant	MODIFIER	PUDPP2	ENSG00000233792	Transcript	ENST00000628080.1	lncRNA	-	-	-	-	-	-	-	-	-	-	2019-01-01	-	-	-	-	-	-	-	rs200878903	-	-1	-	HGNC	HGNC:20195	-	5	-	-	-	-	-	-	-	-	-
rs34394404	16:68684685-68684685	A	neutral(0.282)	tolerated(0.13)	benign(0.279)	missense_variant	MODERATE	CDH3	ENSG00000062038	Transcript	ENST00000429102.6	protein_coding	8.37E-03	2.40E-03	4.97E-03	2.28E-03	0.00E+00	3.33E-03	1.49E-02	8.80E-03	1.50E-03	10/16	-	-	-	1672	1285	429	V/I	Gtc/Atc	rs34394404	-	1	-	HGNC	HGNC:1762	-	1	-	not_provided	-	1	-	-	-	-	-
rs34394404	16:68684685-68684685	A	neutral(0.056)	tolerated(0.25)	benign(0.199)	missense_variant	MODERATE	CDH3	ENSG00000062038	Transcript	ENST00000264012.9	protein_coding	8.37E-03	2.40E-03	4.97E-03	2.28E-03	0.00E+00	3.33E-03	1.49E-02	8.80E-03	1.50E-03	10/16	-	-	-	1355	1285	429	V/I	Gtc/Atc	rs34394404	-	1	-	HGNC	HGNC:1762	NM_001793.6	1	P1	not_provided	-	1	-	-	-	-	-
rs34394404	16:68684685-68684685	A	-	-	-	3_prime_UTR_variant,NMD_transcript_variant	MODIFIER	CDH3	ENSG00000062038	Transcript	ENST00000542274.5	nonsense_mediated_decay	8.37E-03	2.40E-03	4.97E-03	2.28E-03	0.00E+00	3.33E-03	1.49E-02	8.80E-03	1.50E-03	9/15	-	-	-	1249	-	-	-	-	rs34394404	-	1	-	HGNC	HGNC:1762	-	2	-	not_provided	-	1	-	-	-	-	-
rs34394404	16:68684685-68684685	A	-	-	-	upstream_gene_variant	MODIFIER	HSPE1P5	ENSG00000261395	Transcript	ENST00000561489.3	transcribed_processed_pseudogene	8.37E-03	2.40E-03	4.97E-03	2.28E-03	0.00E+00	3.33E-03	1.49E-02	8.80E-03	1.50E-03	-	-	-	-	-	-	-	-	-	rs34394404	1714	1	-	HGNC	HGNC:49324	-	-	-	not_provided	-	1	-	-	-	-	-
rs34394404	16:68684685-68684685	A	-	-	-	downstream_gene_variant	MODIFIER	CDH3	ENSG00000062038	Transcript	ENST00000566808.2	nonsense_mediated_decay	8.37E-03	2.40E-03	4.97E-03	2.28E-03	0.00E+00	3.33E-03	1.49E-02	8.80E-03	1.50E-03	-	-	-	-	-	-	-	-	-	rs34394404	4873	1	cds_start_NF	HGNC	HGNC:1762	-	5	-	not_provided	-	1	-	-	-	-	-
rs34394404	16:68684685-68684685	A	-	-	-	upstream_gene_variant	MODIFIER	CDH3	ENSG00000062038	Transcript	ENST00000567674.1	nonsense_mediated_decay	8.37E-03	2.40E-03	4.97E-03	2.28E-03	0.00E+00	3.33E-03	1.49E-02	8.80E-03	1.50E-03	-	-	-	-	-	-	-	-	-	rs34394404	2935	1	cds_start_NF	HGNC	HGNC:1762	-	3	-	not_provided	-	1	-	-	-	-	-
rs34394404	16:68684685-68684685	A	-	-	-	downstream_gene_variant	MODIFIER	CDH3	ENSG00000062038	Transcript	ENST00000569036.2	nonsense_mediated_decay	8.37E-03	2.40E-03	4.97E-03	2.28E-03	0.00E+00	3.33E-03	1.49E-02	8.80E-03	1.50E-03	-	-	-	-	-	-	-	-	-	rs34394404	2293	1	cds_start_NF	HGNC	HGNC:1762	-	4	-	not_provided	-	1	-	-	-	-	-
rs3743044	15:50481590-50481590	G	deleterious(0.858)	deleterious(0.01)	probably_damaging(0.994)	missense_variant	MODERATE	USP8	ENSG00000138592	Transcript	ENST00000425032.7	protein_coding	3.54E-02	1.62E-02	2.47E-02	1.69E-02	7.36E-02	3.48E-02	2.85E-02	2.88E-02	6.77E-02	9/17	-	-	-	1290	1097	366	D/G	gAt/gGt	rs3743044,COSM7215242	-	1	-	HGNC	HGNC:12631	-	2	-	benign	0.1	1.1	-	-	-	-	-
rs3743044	15:50481590-50481590	G	deleterious(0.858)	deleterious(0.01)	probably_damaging(0.994)	missense_variant	MODERATE	USP8	ENSG00000138592	Transcript	ENST00000559329.5	non_stop_decay	3.54E-02	1.62E-02	2.47E-02	1.69E-02	7.36E-02	3.48E-02	2.85E-02	2.88E-02	6.77E-02	2019-12-12	-	-	-	1805	1328	443	D/G	gAt/gGt	rs3743044,COSM7215242	-	1	-	HGNC	HGNC:12631	-	1	-	benign	0.1	1.1	-	-	-	-	-
rs3743044	15:50481590-50481590	G	deleterious(0.748)	tolerated(0.09)	probably_damaging(0.994)	missense_variant	MODERATE	USP8	ENSG00000138592	Transcript	ENST00000307179.9	protein_coding	3.54E-02	1.62E-02	2.47E-02	1.69E-02	7.36E-02	3.48E-02	2.85E-02	2.88E-02	6.77E-02	11/20	-	-	-	1503	1328	443	D/G	gAt/gGt	rs3743044,COSM7215242	-	1	-	HGNC	HGNC:12631	NM_005154.5	1	P1	benign	0.1	1.1	-	-	-	-	-
rs3743044	15:50481590-50481590	G	deleterious(0.748)	tolerated(0.09)	probably_damaging(0.994)	missense_variant	MODERATE	USP8	ENSG00000138592	Transcript	ENST00000396444.7	protein_coding	3.54E-02	1.62E-02	2.47E-02	1.69E-02	7.36E-02	3.48E-02	2.85E-02	2.88E-02	6.77E-02	11/20	-	-	-	1666	1328	443	D/G	gAt/gGt	rs3743044,COSM7215242	-	1	-	HGNC	HGNC:12631	-	1	P1	benign	0.1	1.1	-	-	-	-	-
rs3743044	15:50481590-50481590	G	-	-	-	3_prime_UTR_variant,NMD_transcript_variant	MODIFIER	USP8	ENSG00000138592	Transcript	ENST00000560730.5	nonsense_mediated_decay	3.54E-02	1.62E-02	2.47E-02	1.69E-02	7.36E-02	3.48E-02	2.85E-02	2.88E-02	6.77E-02	2019-10-10	-	-	-	1334	-	-	-	-	rs3743044,COSM7215242	-	1	-	HGNC	HGNC:12631	-	1	-	benign	0.1	1.1	-	-	-	-	-
rs3743044	15:50481590-50481590	G	-	-	-	3_prime_UTR_variant,NMD_transcript_variant	MODIFIER	USP8	ENSG00000138592	Transcript	ENST00000561330.1	nonsense_mediated_decay	3.54E-02	1.62E-02	2.47E-02	1.69E-02	7.36E-02	3.48E-02	2.85E-02	2.88E-02	6.77E-02	2019-05-05	-	-	-	700	-	-	-	-	rs3743044,COSM7215242	-	1	-	HGNC	HGNC:12631	-	1	-	benign	0.1	1.1	-	-	-	-	-
rs3743044	15:50481590-50481590	G	-	-	-	3_prime_UTR_variant	MODIFIER	USP8	ENSG00000138592	Transcript	ENST00000625664.2	protein_coding	3.54E-02	1.62E-02	2.47E-02	1.69E-02	7.36E-02	3.48E-02	2.85E-02	2.88E-02	6.77E-02	2019-10-10	-	-	-	1476	-	-	-	-	rs3743044,COSM7215242	-	1	-	HGNC	HGNC:12631	-	5	-	benign	0.1	1.1	-	-	-	-	-
rs374627741	16:68645699-68645699	T	neutral(0.463)	deleterious_low_confidence(0)	benign(0.19)	missense_variant,NMD_transcript_variant	MODERATE	CDH3	ENSG00000062038	Transcript	ENST00000566808.2	nonsense_mediated_decay	1.76E-03	1.34E-04	0.00E+00	0.00E+00	1.81E-04	0.00E+00	1.83E-05	9.54E-04	1.09E-02	2019-05-01	-	-	-	63	64	22	T/S	Acc/Tcc	rs374627741,COSM5981008,COSM5981009	-	1	cds_start_NF	HGNC	HGNC:1762	-	5	-	-	2000-01-01	2000-01-01	-	-	-	-	-
rs374627741	16:68645699-68645699	T	neutral(0.400)	tolerated(0.09)	benign(0.331)	missense_variant	MODERATE	CDH3	ENSG00000062038	Transcript	ENST00000429102.6	protein_coding	1.76E-03	1.34E-04	0.00E+00	0.00E+00	1.81E-04	0.00E+00	1.83E-05	9.54E-04	1.09E-02	2/16	-	-	-	496	109	37	T/S	Acc/Tcc	rs374627741,COSM5981008,COSM5981009	-	1	-	HGNC	HGNC:1762	-	1	-	-	2000-01-01	2000-01-01	-	-	-	-	-
rs374627741	16:68645699-68645699	T	neutral(0.266)	tolerated(0.14)	benign(0.177)	missense_variant	MODERATE	CDH3	ENSG00000062038	Transcript	ENST00000264012.9	protein_coding	1.76E-03	1.34E-04	0.00E+00	0.00E+00	1.81E-04	0.00E+00	1.83E-05	9.54E-04	1.09E-02	2/16	-	-	-	179	109	37	T/S	Acc/Tcc	rs374627741,COSM5981008,COSM5981009	-	1	-	HGNC	HGNC:1762	NM_001793.6	1	P1	-	2000-01-01	2000-01-01	-	-	-	-	-
rs374627741	16:68645699-68645699	T	-	-	-	intron_variant,NMD_transcript_variant	MODIFIER	CDH3	ENSG00000062038	Transcript	ENST00000542274.5	nonsense_mediated_decay	1.76E-03	1.34E-04	0.00E+00	0.00E+00	1.81E-04	0.00E+00	1.83E-05	9.54E-04	1.09E-02	-	1/14	-	-	-	-	-	-	-	rs374627741,COSM5981008,COSM5981009	-	1	-	HGNC	HGNC:1762	-	2	-	-	2000-01-01	2000-01-01	-	-	-	-	-
rs374627741	16:68645699-68645699	T	-	-	-	non_coding_transcript_exon_variant	MODIFIER	AC126773.4	ENSG00000260577	Transcript	ENST00000562172.2	lncRNA	1.76E-03	1.34E-04	0.00E+00	0.00E+00	1.81E-04	0.00E+00	1.83E-05	9.54E-04	1.09E-02	2019-02-02	-	-	-	231	-	-	-	-	rs374627741,COSM5981008,COSM5981009	-	-1	-	Clone_based_ensembl_gene	-	-	3	-	-	2000-01-01	2000-01-01	-	-	-	-	-
rs374627741	16:68645699-68645699	T	-	-	-	downstream_gene_variant	MODIFIER	CDH3	ENSG00000062038	Transcript	ENST00000565453.1	lncRNA	1.76E-03	1.34E-04	0.00E+00	0.00E+00	1.81E-04	0.00E+00	1.83E-05	9.54E-04	1.09E-02	-	-	-	-	-	-	-	-	-	rs374627741,COSM5981008,COSM5981009	381	1	-	HGNC	HGNC:1762	-	4	-	-	2000-01-01	2000-01-01	-	-	-	-	-
rs374627741	16:68645699-68645699	T	-	-	-	regulatory_region_variant	MODIFIER	-	-	RegulatoryFeature	ENSR00000540721	promoter	1.76E-03	1.34E-04	0.00E+00	0.00E+00	1.81E-04	0.00E+00	1.83E-05	9.54E-04	1.09E-02	-	-	-	-	-	-	-	-	-	rs374627741,COSM5981008,COSM5981009	-	-	-	-	-	-	-	-	-	2000-01-01	2000-01-01	-	-	-	-	-
rs558835963	19:49428630-49428634	-	-	-	-	downstream_gene_variant	MODIFIER	SLC17A7	ENSG00000104888	Transcript	ENST00000221485.8	protein_coding	8.29E-04	5.47E-04	4.77E-04	0.00E+00	0.00E+00	2.56E-03	1.58E-03	0.00E+00	0.00E+00	-	-	-	-	-	-	-	-	-	rs558835963	767	-1	-	HGNC	HGNC:16704	NM_020309.4	1	P1	-	-	-	-	-	-	-	-
rs558835963	19:49428630-49428634	-	-	-	-	frameshift_variant	HIGH	GFY	ENSG00000261949	Transcript	ENST00000576655.5	protein_coding	8.29E-04	5.47E-04	4.77E-04	0.00E+00	0.00E+00	2.56E-03	1.58E-03	0.00E+00	0.00E+00	2019-05-05	-	-	-	1689-1692	1370-1373	457-458	DA/X	gACGCc/gc	rs558835963	-	1	-	HGNC	HGNC:44663	-	5	P1	-	-	-	-	-	-	-	-
rs558835963	19:49428630-49428634	-	-	-	-	downstream_gene_variant	MODIFIER	SLC17A7	ENSG00000104888	Transcript	ENST00000596689.1	nonsense_mediated_decay	8.29E-04	5.47E-04	4.77E-04	0.00E+00	0.00E+00	2.56E-03	1.58E-03	0.00E+00	0.00E+00	-	-	-	-	-	-	-	-	-	rs558835963	3988	-1	cds_start_NF	HGNC	HGNC:16704	-	4	-	-	-	-	-	-	-	-	-
rs558835963	19:49428630-49428634	-	-	-	-	downstream_gene_variant	MODIFIER	SLC17A7	ENSG00000104888	Transcript	ENST00000598018.1	retained_intron	8.29E-04	5.47E-04	4.77E-04	0.00E+00	0.00E+00	2.56E-03	1.58E-03	0.00E+00	0.00E+00	-	-	-	-	-	-	-	-	-	rs558835963	4625	-1	-	HGNC	HGNC:16704	-	2	-	-	-	-	-	-	-	-	-
rs558835963	19:49428630-49428634	-	-	-	-	downstream_gene_variant	MODIFIER	SLC17A7	ENSG00000104888	Transcript	ENST00000600601.5	protein_coding	8.29E-04	5.47E-04	4.77E-04	0.00E+00	0.00E+00	2.56E-03	1.58E-03	0.00E+00	0.00E+00	-	-	-	-	-	-	-	-	-	rs558835963	1352	-1	-	HGNC	HGNC:16704	-	2	-	-	-	-	-	-	-	-	-
rs558835963	19:49428630-49428634	-	-	-	-	downstream_gene_variant	MODIFIER	SLC17A7	ENSG00000104888	Transcript	ENST00000600672.5	retained_intron	8.29E-04	5.47E-04	4.77E-04	0.00E+00	0.00E+00	2.56E-03	1.58E-03	0.00E+00	0.00E+00	-	-	-	-	-	-	-	-	-	rs558835963	2121	-1	-	HGNC	HGNC:16704	-	5	-	-	-	-	-	-	-	-	-
rs558835963	19:49428630-49428634	-	-	-	-	frameshift_variant	HIGH	GFY	ENSG00000261949	Transcript	ENST00000610896.1	protein_coding	8.29E-04	5.47E-04	4.77E-04	0.00E+00	0.00E+00	2.56E-03	1.58E-03	0.00E+00	0.00E+00	2019-03-03	-	-	-	1370-1373	1370-1373	457-458	DA/X	gACGCc/gc	rs558835963	-	1	-	HGNC	HGNC:44663	-	2	P1	-	-	-	-	-	-	-	-
rs61733869	15:50477323-50477323	A	neutral(0.004)	tolerated(0.6)	benign(0)	missense_variant	MODERATE	USP8	ENSG00000138592	Transcript	ENST00000307179.9	protein_coding	2.59E-02	6.50E-03	1.77E-02	3.10E-02	0.00E+00	1.66E-02	4.14E-02	3.20E-02	7.13E-03	10/20	-	-	-	1217	1042	348	A/T	Gct/Act	rs61733869	-	1	-	HGNC	HGNC:12631	NM_005154.5	1	P1	benign	-	1	-	-	-	-	-
rs61733869	15:50477323-50477323	A	neutral(0.004)	tolerated(0.6)	benign(0)	missense_variant	MODERATE	USP8	ENSG00000138592	Transcript	ENST00000396444.7	protein_coding	2.59E-02	6.50E-03	1.77E-02	3.10E-02	0.00E+00	1.66E-02	4.14E-02	3.20E-02	7.13E-03	10/20	-	-	-	1380	1042	348	A/T	Gct/Act	rs61733869	-	1	-	HGNC	HGNC:12631	-	1	P1	benign	-	1	-	-	-	-	-
rs61733869	15:50477323-50477323	A	neutral(0.004)	tolerated(0.63)	benign(0)	missense_variant	MODERATE	USP8	ENSG00000138592	Transcript	ENST00000559329.5	non_stop_decay	2.59E-02	6.50E-03	1.77E-02	3.10E-02	0.00E+00	1.66E-02	4.14E-02	3.20E-02	7.13E-03	2019-12-11	-	-	-	1519	1042	348	A/T	Gct/Act	rs61733869	-	1	-	HGNC	HGNC:12631	-	1	-	benign	-	1	-	-	-	-	-
rs61733869	15:50477323-50477323	A	neutral(0.002)	tolerated(0.68)	benign(0)	missense_variant	MODERATE	USP8	ENSG00000138592	Transcript	ENST00000425032.7	protein_coding	2.59E-02	6.50E-03	1.77E-02	3.10E-02	0.00E+00	1.66E-02	4.14E-02	3.20E-02	7.13E-03	8/17	-	-	-	1004	811	271	A/T	Gct/Act	rs61733869	-	1	-	HGNC	HGNC:12631	-	2	-	benign	-	1	-	-	-	-	-
rs61733869	15:50477323-50477323	A	-	-	-	3_prime_UTR_variant,NMD_transcript_variant	MODIFIER	USP8	ENSG00000138592	Transcript	ENST00000560730.5	nonsense_mediated_decay	2.59E-02	6.50E-03	1.77E-02	3.10E-02	0.00E+00	1.66E-02	4.14E-02	3.20E-02	7.13E-03	2019-10-09	-	-	-	1048	-	-	-	-	rs61733869	-	1	-	HGNC	HGNC:12631	-	1	-	benign	-	1	-	-	-	-	-
rs61733869	15:50477323-50477323	A	-	-	-	3_prime_UTR_variant,NMD_transcript_variant	MODIFIER	USP8	ENSG00000138592	Transcript	ENST00000561330.1	nonsense_mediated_decay	2.59E-02	6.50E-03	1.77E-02	3.10E-02	0.00E+00	1.66E-02	4.14E-02	3.20E-02	7.13E-03	2019-05-04	-	-	-	414	-	-	-	-	rs61733869	-	1	-	HGNC	HGNC:12631	-	1	-	benign	-	1	-	-	-	-	-
rs61733869	15:50477323-50477323	A	-	-	-	3_prime_UTR_variant	MODIFIER	USP8	ENSG00000138592	Transcript	ENST00000625664.2	protein_coding	2.59E-02	6.50E-03	1.77E-02	3.10E-02	0.00E+00	1.66E-02	4.14E-02	3.20E-02	7.13E-03	2019-10-09	-	-	-	1190	-	-	-	-	rs61733869	-	1	-	HGNC	HGNC:12631	-	5	-	benign	-	1	-	-	-	-	-
rs61735676	CHR_HG2021_PATCH:39915389-39915389	T	neutral(0.000)	tolerated(0.96)	benign(0.001)	missense_variant	MODERATE	FCGBP	ENSG00000281123	Transcript	ENST00000628705.2	protein_coding	-	-	-	-	-	-	-	-	-	10/36	-	-	-	4825	4817	1606	R/Q	cGg/cAg	rs61735676	-	-1	-	HGNC	HGNC:13572	-	-	-	-	-	-	-	-	-	-	-
rs61735676	CHR_HG2021_PATCH:39915389-39915389	T	neutral(0.000)	tolerated(0.96)	benign(0.001)	missense_variant	MODERATE	FCGBP	ENSG00000281123	Transcript	ENST00000639918.2	protein_coding	-	-	-	-	-	-	-	-	-	10/36	-	-	-	4825	4817	1606	R/Q	cGg/cAg	rs61735676	-	-1	-	HGNC	HGNC:13572	-	-	-	-	-	-	-	-	-	-	-
rs61752570	CHR_HG2021_PATCH:39921192-39921192	A	deleterious(0.631)	deleterious(0.04)	possibly_damaging(0.761)	missense_variant	MODERATE	FCGBP	ENSG00000281123	Transcript	ENST00000628705.2	protein_coding	-	-	-	-	-	-	-	-	-	7/36	-	-	-	3804	3796	1266	R/C	Cgc/Tgc	rs61752570	-	-1	-	HGNC	HGNC:13572	-	-	-	-	-	-	-	-	-	-	-
rs61752570	CHR_HG2021_PATCH:39921192-39921192	A	deleterious(0.631)	deleterious(0.04)	possibly_damaging(0.761)	missense_variant	MODERATE	FCGBP	ENSG00000281123	Transcript	ENST00000639918.2	protein_coding	-	-	-	-	-	-	-	-	-	7/36	-	-	-	3804	3796	1266	R/C	Cgc/Tgc	rs61752570	-	-1	-	HGNC	HGNC:13572	-	-	-	-	-	-	-	-	-	-	-
rs62106922	19:39875600-39875600	A	neutral(0.355)	deleterious(0.04)	benign(0.091)	missense_variant	MODERATE	FCGBP	ENSG00000275395	Transcript	ENST00000616721.6	protein_coding	5.99E-02	6.10E-02	4.78E-02	7.29E-02	5.19E-02	5.12E-02	3.63E-02	5.82E-02	1.65E-01	22/28	-	-	-	10399	10391	3464	P/L	cCg/cTg	rs62106922	-	-1	-	HGNC	HGNC:13572	-	1	P1	-	-	-	-	-	-	-	-
rs62106922	CHR_HG2021_PATCH:39875600-39875600	A	neutral(0.054)	tolerated(0.23)	benign(0.147)	missense_variant	MODERATE	FCGBP	ENSG00000281123	Transcript	ENST00000628705.2	protein_coding	-	-	-	-	-	-	-	-	-	30/36	-	-	-	14002	13994	4665	P/L	cCg/cTg	rs62106922	-	-1	-	HGNC	HGNC:13572	-	-	-	-	-	-	-	-	-	-	-
rs62106922	CHR_HG2021_PATCH:39875600-39875600	A	neutral(0.054)	tolerated(0.23)	benign(0.147)	missense_variant	MODERATE	FCGBP	ENSG00000281123	Transcript	ENST00000639918.2	protein_coding	-	-	-	-	-	-	-	-	-	30/36	-	-	-	14002	13994	4665	P/L	cCg/cTg	rs62106922	-	-1	-	HGNC	HGNC:13572	-	-	-	-	-	-	-	-	-	-	-
rs62106922	19:39875600-39875600	A	-	-	-	regulatory_region_variant	MODIFIER	-	-	RegulatoryFeature	ENSR00001024506	TF_binding_site	5.99E-02	6.10E-02	4.78E-02	7.29E-02	5.19E-02	5.12E-02	3.63E-02	5.82E-02	1.65E-01	-	-	-	-	-	-	-	-	-	rs62106922	-	-	-	-	-	-	-	-	-	-	-	-	-	-	-	-
rs62106922	19:39875600-39875600	A	-	-	-	TF_binding_site_variant	MODIFIER	-	-	MotifFeature	ENSM00263534052	-	5.99E-02	6.10E-02	4.78E-02	7.29E-02	5.19E-02	5.12E-02	3.63E-02	5.82E-02	1.65E-01	-	-	-	-	-	-	-	-	-	rs62106922	-	-1	-	-	-	-	-	-	-	-	-	-	ENSM00263534052	3	N	-54
rs73053944	19:49427038-49427038	G	deleterious(0.718)	tolerated(0.07)	probably_damaging(0.955)	missense_variant	MODERATE	GFY	ENSG00000261949	Transcript	ENST00000576655.5	protein_coding	4.21E-02	1.03E-01	1.61E-02	8.32E-03	3.28E-02	2.51E-02	2.31E-02	3.05E-02	1.20E-01	2019-05-03	-	-	-	927	608	203	T/S	aCt/aGt	rs73053944,COSM6581583	-	1	-	HGNC	HGNC:44663	-	5	P1	-	0.1	0.1	30402224	-	-	-	-
rs73053944	19:49427038-49427038	G	deleterious(0.718)	tolerated(0.07)	probably_damaging(0.955)	missense_variant	MODERATE	GFY	ENSG00000261949	Transcript	ENST00000610896.1	protein_coding	4.21E-02	1.03E-01	1.61E-02	8.32E-03	3.28E-02	2.51E-02	2.31E-02	3.05E-02	1.20E-01	2019-03-01	-	-	-	608	608	203	T/S	aCt/aGt	rs73053944,COSM6581583	-	1	-	HGNC	HGNC:44663	-	2	P1	-	0.1	0.1	30402224	-	-	-	-
rs73053944	19:49427038-49427038	G	-	-	-	downstream_gene_variant	MODIFIER	SLC17A7	ENSG00000104888	Transcript	ENST00000221485.8	protein_coding	4.21E-02	1.03E-01	1.61E-02	8.32E-03	3.28E-02	2.51E-02	2.31E-02	3.05E-02	1.20E-01	-	-	-	-	-	-	-	-	-	rs73053944,COSM6581583	2363	-1	-	HGNC	HGNC:16704	NM_020309.4	1	P1	-	0.1	0.1	30402224	-	-	-	-
rs73053944	19:49427038-49427038	G	-	-	-	upstream_gene_variant	MODIFIER	PTH2	ENSG00000142538	Transcript	ENST00000270631.2	protein_coding	4.21E-02	1.03E-01	1.61E-02	8.32E-03	3.28E-02	2.51E-02	2.31E-02	3.05E-02	1.20E-01	-	-	-	-	-	-	-	-	-	rs73053944,COSM6581583	3597	-1	-	HGNC	HGNC:30828	NM_178449.4	1	P1	-	0.1	0.1	30402224	-	-	-	-
rs73053944	19:49427038-49427038	G	-	-	-	downstream_gene_variant	MODIFIER	SLC17A7	ENSG00000104888	Transcript	ENST00000600601.5	protein_coding	4.21E-02	1.03E-01	1.61E-02	8.32E-03	3.28E-02	2.51E-02	2.31E-02	3.05E-02	1.20E-01	-	-	-	-	-	-	-	-	-	rs73053944,COSM6581583	2948	-1	-	HGNC	HGNC:16704	-	2	-	-	0.1	0.1	30402224	-	-	-	-
rs73053944	19:49427038-49427038	G	-	-	-	downstream_gene_variant	MODIFIER	SLC17A7	ENSG00000104888	Transcript	ENST00000600672.5	retained_intron	4.21E-02	1.03E-01	1.61E-02	8.32E-03	3.28E-02	2.51E-02	2.31E-02	3.05E-02	1.20E-01	-	-	-	-	-	-	-	-	-	rs73053944,COSM6581583	3717	-1	-	HGNC	HGNC:16704	-	5	-	-	0.1	0.1	30402224	-	-	-	-
rs75388508	CHR_HG2021_PATCH:39949842-39949842	T	neutral(0.051)	tolerated(0.32)	benign(0.255)	missense_variant	MODERATE	FCGBP	ENSG00000281123	Transcript	ENST00000628705.2	protein_coding	-	-	-	-	-	-	-	-	-	1/36	-	-	-	52	44	15	T/N	aCc/aAc	rs75388508	-	-1	-	HGNC	HGNC:13572	-	-	-	-	-	-	-	-	-	-	-
rs75388508	CHR_HG2021_PATCH:39949842-39949842	T	neutral(0.051)	tolerated(0.32)	benign(0.255)	missense_variant	MODERATE	FCGBP	ENSG00000281123	Transcript	ENST00000639918.2	protein_coding	-	-	-	-	-	-	-	-	-	1/36	-	-	-	52	44	15	T/N	aCc/aAc	rs75388508	-	-1	-	HGNC	HGNC:13572	-	-	-	-	-	-	-	-	-	-	-
rs75388508	19:39934575-39934575	T	deleterious(0.757)	deleterious_low_confidence(0.04)	probably_damaging(0.966)	missense_variant	MODERATE	FCGBP	ENSG00000275395	Transcript	ENST00000616721.6	protein_coding	1.65E-02	9.34E-04	5.45E-03	2.91E-03	6.54E-02	4.85E-03	6.96E-03	1.32E-02	5.40E-02	1/28	-	-	-	52	44	15	T/N	aCc/aAc	rs75388508	-	-1	-	HGNC	HGNC:13572	-	1	P1	-	-	-	-	-	-	-	-
rs75388508	19:39934575-39934575	T	-	-	-	regulatory_region_variant	MODIFIER	-	-	RegulatoryFeature	ENSR00000590002	promoter	1.65E-02	9.34E-04	5.45E-03	2.91E-03	6.54E-02	4.85E-03	6.96E-03	1.32E-02	5.40E-02	-	-	-	-	-	-	-	-	-	rs75388508	-	-	-	-	-	-	-	-	-	-	-	-	-	-	-	-
rs76465494	11:7606008-7606008	T	neutral(0.019)	tolerated_low_confidence(0.37)	benign(0)	missense_variant	MODERATE	PPFIBP2	ENSG00000166387	Transcript	ENST00000530181.5	protein_coding	3.62E-03	6.12E-02	2.85E-03	0.00E+00	9.60E-05	0.00E+00	2.67E-04	1.47E-03	4.52E-05	1/20	-	-	-	271	50	17	A/V	gCg/gTg	rs76465494	-	1	-	HGNC	HGNC:9250	-	2	A2	-	-	-	-	-	-	-	-
rs76465494	11:7606008-7606008	T	-	-	-	intron_variant	MODIFIER	PPFIBP2	ENSG00000166387	Transcript	ENST00000299492.9	protein_coding	3.62E-03	6.12E-02	2.85E-03	0.00E+00	9.60E-05	0.00E+00	2.67E-04	1.47E-03	4.52E-05	-	5/23	-	-	-	-	-	-	-	rs76465494	-	1	-	HGNC	HGNC:9250	-	1	P3	-	-	-	-	-	-	-	-
rs76465494	11:7606008-7606008	T	-	-	-	intron_variant	MODIFIER	PPFIBP2	ENSG00000166387	Transcript	ENST00000525597.5	protein_coding	3.62E-03	6.12E-02	2.85E-03	0.00E+00	9.60E-05	0.00E+00	2.67E-04	1.47E-03	4.52E-05	-	2019-05-03	-	-	-	-	-	-	-	rs76465494	-	1	cds_end_NF	HGNC	HGNC:9250	-	4	-	-	-	-	-	-	-	-	-
rs76465494	11:7606008-7606008	T	-	-	-	intron_variant	MODIFIER	PPFIBP2	ENSG00000166387	Transcript	ENST00000527790.5	protein_coding	3.62E-03	6.12E-02	2.85E-03	0.00E+00	9.60E-05	0.00E+00	2.67E-04	1.47E-03	4.52E-05	-	2019-05-05	-	-	-	-	-	-	-	rs76465494	-	1	cds_end_NF	HGNC	HGNC:9250	-	3	-	-	-	-	-	-	-	-	-
rs76465494	11:7606008-7606008	T	-	-	-	intron_variant	MODIFIER	PPFIBP2	ENSG00000166387	Transcript	ENST00000528883.5	protein_coding	3.62E-03	6.12E-02	2.85E-03	0.00E+00	9.60E-05	0.00E+00	2.67E-04	1.47E-03	4.52E-05	-	2/20	-	-	-	-	-	-	-	rs76465494	-	1	-	HGNC	HGNC:9250	-	2	A2	-	-	-	-	-	-	-	-
rs76465494	11:7606008-7606008	T	-	-	-	intron_variant,non_coding_transcript_variant	MODIFIER	PPFIBP2	ENSG00000166387	Transcript	ENST00000529021.1	lncRNA	3.62E-03	6.12E-02	2.85E-03	0.00E+00	9.60E-05	0.00E+00	2.67E-04	1.47E-03	4.52E-05	-	2019-02-01	-	-	-	-	-	-	-	rs76465494	-	1	-	HGNC	HGNC:9250	-	4	-	-	-	-	-	-	-	-	-
rs76465494	11:7606008-7606008	T	-	-	-	intron_variant	MODIFIER	PPFIBP2	ENSG00000166387	Transcript	ENST00000529575.5	protein_coding	3.62E-03	6.12E-02	2.85E-03	0.00E+00	9.60E-05	0.00E+00	2.67E-04	1.47E-03	4.52E-05	-	2019-07-03	-	-	-	-	-	-	-	rs76465494	-	1	cds_end_NF	HGNC	HGNC:9250	-	3	-	-	-	-	-	-	-	-	-
rs76465494	11:7606008-7606008	T	-	-	-	intron_variant,non_coding_transcript_variant	MODIFIER	PPFIBP2	ENSG00000166387	Transcript	ENST00000530189.1	retained_intron	3.62E-03	6.12E-02	2.85E-03	0.00E+00	9.60E-05	0.00E+00	2.67E-04	1.47E-03	4.52E-05	-	2019-01-01	-	-	-	-	-	-	-	rs76465494	-	1	-	HGNC	HGNC:9250	-	2	-	-	-	-	-	-	-	-	-
rs76465494	11:7606008-7606008	T	-	-	-	intron_variant,non_coding_transcript_variant	MODIFIER	PPFIBP2	ENSG00000166387	Transcript	ENST00000532926.5	lncRNA	3.62E-03	6.12E-02	2.85E-03	0.00E+00	9.60E-05	0.00E+00	2.67E-04	1.47E-03	4.52E-05	-	2019-03-02	-	-	-	-	-	-	-	rs76465494	-	1	-	HGNC	HGNC:9250	-	2	-	-	-	-	-	-	-	-	-
rs76465494	11:7606008-7606008	T	-	-	-	intron_variant	MODIFIER	PPFIBP2	ENSG00000166387	Transcript	ENST00000533792.5	protein_coding	3.62E-03	6.12E-02	2.85E-03	0.00E+00	9.60E-05	0.00E+00	2.67E-04	1.47E-03	4.52E-05	-	3/21	-	-	-	-	-	-	-	rs76465494	-	1	-	HGNC	HGNC:9250	-	1	A2	-	-	-	-	-	-	-	-
rs76465494	11:7606008-7606008	T	-	-	-	intron_variant	MODIFIER	PPFIBP2	ENSG00000166387	Transcript	ENST00000650027.1	protein_coding	3.62E-03	6.12E-02	2.85E-03	0.00E+00	9.60E-05	0.00E+00	2.67E-04	1.47E-03	4.52E-05	-	2019-06-03	-	-	-	-	-	-	-	rs76465494	-	1	-	HGNC	HGNC:9250	-	-	-	-	-	-	-	-	-	-	-
rs76465494	11:7606008-7606008	T	-	-	-	regulatory_region_variant	MODIFIER	-	-	RegulatoryFeature	ENSR00000422676	promoter	3.62E-03	6.12E-02	2.85E-03	0.00E+00	9.60E-05	0.00E+00	2.67E-04	1.47E-03	4.52E-05	-	-	-	-	-	-	-	-	-	rs76465494	-	-	-	-	-	-	-	-	-	-	-	-	-	-	-	-
rs77005739	19:39873276-39873276	T	neutral(0.061)	tolerated(0.17)	benign(0.035)	missense_variant	MODERATE	FCGBP	ENSG00000275395	Transcript	ENST00000616721.6	protein_coding	6.06E-02	5.43E-02	4.86E-02	7.51E-02	5.70E-02	5.14E-02	3.75E-02	5.89E-02	1.67E-01	23/28	-	-	-	11131	11123	3708	R/H	cGc/cAc	rs77005739	-	-1	-	HGNC	HGNC:13572	-	1	P1	-	-	-	-	-	-	-	-
rs77005739	CHR_HG2021_PATCH:39873276-39873276	T	deleterious(0.476)	tolerated(0.21)	probably_damaging(0.985)	missense_variant	MODERATE	FCGBP	ENSG00000281123	Transcript	ENST00000628705.2	protein_coding	-	-	-	-	-	-	-	-	-	31/36	-	-	-	14734	14726	4909	R/H	cGc/cAc	rs77005739	-	-1	-	HGNC	HGNC:13572	-	-	-	-	-	-	-	-	-	-	-
rs77005739	CHR_HG2021_PATCH:39873276-39873276	T	deleterious(0.476)	tolerated(0.21)	probably_damaging(0.985)	missense_variant	MODERATE	FCGBP	ENSG00000281123	Transcript	ENST00000639918.2	protein_coding	-	-	-	-	-	-	-	-	-	31/36	-	-	-	14734	14726	4909	R/H	cGc/cAc	rs77005739	-	-1	-	HGNC	HGNC:13572	-	-	-	-	-	-	-	-	-	-	-
rs77873429	11:7651798-7651798	C	neutral(0.232)	tolerated(0.25)	possibly_damaging(0.57)	missense_variant	MODERATE	PPFIBP2	ENSG00000166387	Transcript	ENST00000534552.1	protein_coding	3.26E-02	2.70E-01	1.95E-02	2.27E-02	1.90E-02	5.73E-03	4.29E-03	2.76E-02	5.80E-02	2019-03-01	-	-	-	84	86	29	M/T	aTg/aCg	rs77873429,COSM4419266	-	1	cds_start_NF	HGNC	HGNC:9250	-	3	-	-	0.1	0.1	-	-	-	-	-
rs77873429	11:7651798-7651798	C	neutral(0.029)	tolerated(0.29)	benign(0)	missense_variant	MODERATE	PPFIBP2	ENSG00000166387	Transcript	ENST00000299492.9	protein_coding	3.26E-02	2.70E-01	1.95E-02	2.27E-02	1.90E-02	5.73E-03	4.29E-03	2.76E-02	5.80E-02	23/24	-	-	-	2549	2390	797	M/T	aTg/aCg	rs77873429,COSM4419266	-	1	-	HGNC	HGNC:9250	-	1	P3	-	0.1	0.1	-	-	-	-	-
rs77873429	11:7651798-7651798	C	neutral(0.024)	tolerated(0.32)	benign(0)	missense_variant	MODERATE	PPFIBP2	ENSG00000166387	Transcript	ENST00000528883.5	protein_coding	3.26E-02	2.70E-01	1.95E-02	2.27E-02	1.90E-02	5.73E-03	4.29E-03	2.76E-02	5.80E-02	20/21	-	-	-	2206	2054	685	M/T	aTg/aCg	rs77873429,COSM4419266	-	1	-	HGNC	HGNC:9250	-	2	A2	-	0.1	0.1	-	-	-	-	-
rs77873429	11:7651798-7651798	C	neutral(0.020)	tolerated(0.36)	benign(0.001)	missense_variant	MODERATE	PPFIBP2	ENSG00000166387	Transcript	ENST00000530181.5	protein_coding	3.26E-02	2.70E-01	1.95E-02	2.27E-02	1.90E-02	5.73E-03	4.29E-03	2.76E-02	5.80E-02	19/20	-	-	-	2182	1961	654	M/T	aTg/aCg	rs77873429,COSM4419266	-	1	-	HGNC	HGNC:9250	-	2	A2	-	0.1	0.1	-	-	-	-	-
rs77873429	11:7651798-7651798	C	neutral(0.020)	tolerated(0.36)	benign(0)	missense_variant	MODERATE	PPFIBP2	ENSG00000166387	Transcript	ENST00000533792.5	protein_coding	3.26E-02	2.70E-01	1.95E-02	2.27E-02	1.90E-02	5.73E-03	4.29E-03	2.76E-02	5.80E-02	21/22	-	-	-	2220	1916	639	M/T	aTg/aCg	rs77873429,COSM4419266	-	1	-	HGNC	HGNC:9250	-	1	A2	-	0.1	0.1	-	-	-	-	-
rs77873429	11:7651798-7651798	C	-	-	-	downstream_gene_variant	MODIFIER	PPFIBP2	ENSG00000166387	Transcript	ENST00000524495.5	lncRNA	3.26E-02	2.70E-01	1.95E-02	2.27E-02	1.90E-02	5.73E-03	4.29E-03	2.76E-02	5.80E-02	-	-	-	-	-	-	-	-	-	rs77873429,COSM4419266	902	1	-	HGNC	HGNC:9250	-	3	-	-	0.1	0.1	-	-	-	-	-
rs77873429	11:7651798-7651798	C	-	-	-	downstream_gene_variant	MODIFIER	PPFIBP2	ENSG00000166387	Transcript	ENST00000528929.1	retained_intron	3.26E-02	2.70E-01	1.95E-02	2.27E-02	1.90E-02	5.73E-03	4.29E-03	2.76E-02	5.80E-02	-	-	-	-	-	-	-	-	-	rs77873429,COSM4419266	800	1	-	HGNC	HGNC:9250	-	3	-	-	0.1	0.1	-	-	-	-	-
rs77873429	11:7651798-7651798	C	-	-	-	intron_variant,non_coding_transcript_variant	MODIFIER	PPFIBP2	ENSG00000166387	Transcript	ENST00000529021.1	lncRNA	3.26E-02	2.70E-01	1.95E-02	2.27E-02	1.90E-02	5.73E-03	4.29E-03	2.76E-02	5.80E-02	-	2019-02-01	-	-	-	-	-	-	-	rs77873429,COSM4419266	-	1	-	HGNC	HGNC:9250	-	4	-	-	0.1	0.1	-	-	-	-	-
rs77873429	11:7651798-7651798	C	-	-	-	non_coding_transcript_exon_variant	MODIFIER	PPFIBP2	ENSG00000166387	Transcript	ENST00000529664.1	retained_intron	3.26E-02	2.70E-01	1.95E-02	2.27E-02	1.90E-02	5.73E-03	4.29E-03	2.76E-02	5.80E-02	2019-02-01	-	-	-	1050	-	-	-	-	rs77873429,COSM4419266	-	1	-	HGNC	HGNC:9250	-	2	-	-	0.1	0.1	-	-	-	-	-
rs77873429	11:7651798-7651798	C	-	-	-	non_coding_transcript_exon_variant	MODIFIER	PPFIBP2	ENSG00000166387	Transcript	ENST00000530582.5	lncRNA	3.26E-02	2.70E-01	1.95E-02	2.27E-02	1.90E-02	5.73E-03	4.29E-03	2.76E-02	5.80E-02	13/16	-	-	-	1352	-	-	-	-	rs77873429,COSM4419266	-	1	-	HGNC	HGNC:9250	-	1	-	-	0.1	0.1	-	-	-	-	-
rs77873429	11:7651798-7651798	C	-	-	-	downstream_gene_variant	MODIFIER	PPFIBP2	ENSG00000166387	Transcript	ENST00000532112.1	retained_intron	3.26E-02	2.70E-01	1.95E-02	2.27E-02	1.90E-02	5.73E-03	4.29E-03	2.76E-02	5.80E-02	-	-	-	-	-	-	-	-	-	rs77873429,COSM4419266	2626	1	-	HGNC	HGNC:9250	-	2	-	-	0.1	0.1	-	-	-	-	-
rs77873429	11:7651798-7651798	C	-	-	-	intron_variant,non_coding_transcript_variant	MODIFIER	PPFIBP2	ENSG00000166387	Transcript	ENST00000532926.5	lncRNA	3.26E-02	2.70E-01	1.95E-02	2.27E-02	1.90E-02	5.73E-03	4.29E-03	2.76E-02	5.80E-02	-	2019-03-03	-	-	-	-	-	-	-	rs77873429,COSM4419266	-	1	-	HGNC	HGNC:9250	-	2	-	-	0.1	0.1	-	-	-	-	-
rs77975665	11:7651818-7651818	G	neutral(0.316)	tolerated(0.08)	benign(0.175)	missense_variant	MODERATE	PPFIBP2	ENSG00000166387	Transcript	ENST00000534552.1	protein_coding	3.03E-02	2.47E-01	1.59E-02	2.27E-02	1.88E-02	5.60E-03	3.97E-03	2.37E-02	5.78E-02	2019-03-01	-	-	-	104	106	36	P/A	Cca/Gca	rs77975665	-	1	cds_start_NF	HGNC	HGNC:9250	-	3	-	-	-	-	-	-	-	-	-
rs77975665	11:7651818-7651818	G	neutral(0.014)	tolerated(0.63)	benign(0.127)	missense_variant	MODERATE	PPFIBP2	ENSG00000166387	Transcript	ENST00000528883.5	protein_coding	3.03E-02	2.47E-01	1.59E-02	2.27E-02	1.88E-02	5.60E-03	3.97E-03	2.37E-02	5.78E-02	20/21	-	-	-	2226	2074	692	P/A	Cca/Gca	rs77975665	-	1	-	HGNC	HGNC:9250	-	2	A2	-	-	-	-	-	-	-	-
rs77975665	11:7651818-7651818	G	neutral(0.010)	tolerated(0.6)	benign(0.08)	missense_variant	MODERATE	PPFIBP2	ENSG00000166387	Transcript	ENST00000299492.9	protein_coding	3.03E-02	2.47E-01	1.59E-02	2.27E-02	1.88E-02	5.60E-03	3.97E-03	2.37E-02	5.78E-02	23/24	-	-	-	2569	2410	804	P/A	Cca/Gca	rs77975665	-	1	-	HGNC	HGNC:9250	-	1	P3	-	-	-	-	-	-	-	-
rs77975665	11:7651818-7651818	G	neutral(0.010)	tolerated(0.58)	benign(0.08)	missense_variant	MODERATE	PPFIBP2	ENSG00000166387	Transcript	ENST00000533792.5	protein_coding	3.03E-02	2.47E-01	1.59E-02	2.27E-02	1.88E-02	5.60E-03	3.97E-03	2.37E-02	5.78E-02	21/22	-	-	-	2240	1936	646	P/A	Cca/Gca	rs77975665	-	1	-	HGNC	HGNC:9250	-	1	A2	-	-	-	-	-	-	-	-
rs77975665	11:7651818-7651818	G	neutral(0.005)	tolerated(0.58)	benign(0.015)	missense_variant	MODERATE	PPFIBP2	ENSG00000166387	Transcript	ENST00000530181.5	protein_coding	3.03E-02	2.47E-01	1.59E-02	2.27E-02	1.88E-02	5.60E-03	3.97E-03	2.37E-02	5.78E-02	19/20	-	-	-	2202	1981	661	P/A	Cca/Gca	rs77975665	-	1	-	HGNC	HGNC:9250	-	2	A2	-	-	-	-	-	-	-	-
rs77975665	11:7651818-7651818	G	-	-	-	downstream_gene_variant	MODIFIER	PPFIBP2	ENSG00000166387	Transcript	ENST00000524495.5	lncRNA	3.03E-02	2.47E-01	1.59E-02	2.27E-02	1.88E-02	5.60E-03	3.97E-03	2.37E-02	5.78E-02	-	-	-	-	-	-	-	-	-	rs77975665	922	1	-	HGNC	HGNC:9250	-	3	-	-	-	-	-	-	-	-	-
rs77975665	11:7651818-7651818	G	-	-	-	downstream_gene_variant	MODIFIER	PPFIBP2	ENSG00000166387	Transcript	ENST00000528929.1	retained_intron	3.03E-02	2.47E-01	1.59E-02	2.27E-02	1.88E-02	5.60E-03	3.97E-03	2.37E-02	5.78E-02	-	-	-	-	-	-	-	-	-	rs77975665	820	1	-	HGNC	HGNC:9250	-	3	-	-	-	-	-	-	-	-	-
rs77975665	11:7651818-7651818	G	-	-	-	intron_variant,non_coding_transcript_variant	MODIFIER	PPFIBP2	ENSG00000166387	Transcript	ENST00000529021.1	lncRNA	3.03E-02	2.47E-01	1.59E-02	2.27E-02	1.88E-02	5.60E-03	3.97E-03	2.37E-02	5.78E-02	-	2019-02-01	-	-	-	-	-	-	-	rs77975665	-	1	-	HGNC	HGNC:9250	-	4	-	-	-	-	-	-	-	-	-
rs77975665	11:7651818-7651818	G	-	-	-	non_coding_transcript_exon_variant	MODIFIER	PPFIBP2	ENSG00000166387	Transcript	ENST00000529664.1	retained_intron	3.03E-02	2.47E-01	1.59E-02	2.27E-02	1.88E-02	5.60E-03	3.97E-03	2.37E-02	5.78E-02	2019-02-01	-	-	-	1070	-	-	-	-	rs77975665	-	1	-	HGNC	HGNC:9250	-	2	-	-	-	-	-	-	-	-	-
rs77975665	11:7651818-7651818	G	-	-	-	non_coding_transcript_exon_variant	MODIFIER	PPFIBP2	ENSG00000166387	Transcript	ENST00000530582.5	lncRNA	3.03E-02	2.47E-01	1.59E-02	2.27E-02	1.88E-02	5.60E-03	3.97E-03	2.37E-02	5.78E-02	13/16	-	-	-	1372	-	-	-	-	rs77975665	-	1	-	HGNC	HGNC:9250	-	1	-	-	-	-	-	-	-	-	-
rs77975665	11:7651818-7651818	G	-	-	-	downstream_gene_variant	MODIFIER	PPFIBP2	ENSG00000166387	Transcript	ENST00000532112.1	retained_intron	3.03E-02	2.47E-01	1.59E-02	2.27E-02	1.88E-02	5.60E-03	3.97E-03	2.37E-02	5.78E-02	-	-	-	-	-	-	-	-	-	rs77975665	2646	1	-	HGNC	HGNC:9250	-	2	-	-	-	-	-	-	-	-	-
rs77975665	11:7651818-7651818	G	-	-	-	intron_variant,non_coding_transcript_variant	MODIFIER	PPFIBP2	ENSG00000166387	Transcript	ENST00000532926.5	lncRNA	3.03E-02	2.47E-01	1.59E-02	2.27E-02	1.88E-02	5.60E-03	3.97E-03	2.37E-02	5.78E-02	-	2019-03-03	-	-	-	-	-	-	-	rs77975665	-	1	-	HGNC	HGNC:9250	-	2	-	-	-	-	-	-	-	-	-
rs77975665	11:7651818-7651818	G	-	-	-	regulatory_region_variant	MODIFIER	-	-	RegulatoryFeature	ENSR00000422684	CTCF_binding_site	3.03E-02	2.47E-01	1.59E-02	2.27E-02	1.88E-02	5.60E-03	3.97E-03	2.37E-02	5.78E-02	-	-	-	-	-	-	-	-	-	rs77975665	-	-	-	-	-	-	-	-	-	-	-	-	-	-	-	-
rs826071	11:74034102-74034102	G	neutral(0.000)	tolerated(1)	benign(0)	missense_variant	MODERATE	C2CD3	ENSG00000168014	Transcript	ENST00000334126.11	protein_coding	4.37E-02	4.87E-01	2.71E-02	2.92E-02	5.42E-03	2.16E-02	1.84E-02	3.85E-02	2.53E-02	31/33	-	-	-	6285	6058	2020	S/P	Tca/Cca	rs826071	-	-1	-	HGNC	HGNC:24564	-	5	A2	-	-	-	2.10742e+07	-	-	-	-
rs826071	11:74034102-74034102	G	-	-	-	downstream_gene_variant	MODIFIER	C2CD3	ENSG00000168014	Transcript	ENST00000313663.11	protein_coding	4.37E-02	4.87E-01	2.71E-02	2.92E-02	5.42E-03	2.16E-02	1.84E-02	3.85E-02	2.53E-02	-	-	-	-	-	-	-	-	-	rs826071	332	-1	-	HGNC	HGNC:24564	-	1	P3	-	-	-	2.10742e+07	-	-	-	-
rs826071	11:74034102-74034102	G	-	-	-	downstream_gene_variant	MODIFIER	C2CD3	ENSG00000168014	Transcript	ENST00000414160.6	protein_coding	4.37E-02	4.87E-01	2.71E-02	2.92E-02	5.42E-03	2.16E-02	1.84E-02	3.85E-02	2.53E-02	-	-	-	-	-	-	-	-	-	rs826071	340	-1	cds_start_NF	HGNC	HGNC:24564	-	1	-	-	-	-	2.10742e+07	-	-	-	-
rs826071	11:74034102-74034102	G	-	-	-	3_prime_UTR_variant,NMD_transcript_variant	MODIFIER	C2CD3	ENSG00000168014	Transcript	ENST00000442398.6	nonsense_mediated_decay	4.37E-02	4.87E-01	2.71E-02	2.92E-02	5.42E-03	2.16E-02	1.84E-02	3.85E-02	2.53E-02	11/13	-	-	-	2280	-	-	-	-	rs826071	-	-1	cds_start_NF	HGNC	HGNC:24564	-	2	-	-	-	-	2.10742e+07	-	-	-	-
rs826071	11:74034102-74034102	G	-	-	-	downstream_gene_variant	MODIFIER	C2CD3	ENSG00000168014	Transcript	ENST00000538361.1	protein_coding	4.37E-02	4.87E-01	2.71E-02	2.92E-02	5.42E-03	2.16E-02	1.84E-02	3.85E-02	2.53E-02	-	-	-	-	-	-	-	-	-	rs826071	2026	-1	cds_start_NF	HGNC	HGNC:24564	-	3	-	-	-	-	2.10742e+07	-	-	-	-
rs826071	11:74034102-74034102	G	-	-	-	non_coding_transcript_exon_variant	MODIFIER	C2CD3	ENSG00000168014	Transcript	ENST00000538625.1	lncRNA	4.37E-02	4.87E-01	2.71E-02	2.92E-02	5.42E-03	2.16E-02	1.84E-02	3.85E-02	2.53E-02	2019-03-03	-	-	-	547	-	-	-	-	rs826071	-	-1	-	HGNC	HGNC:24564	-	2	-	-	-	-	2.10742e+07	-	-	-	-
rs826071	11:74034102-74034102	G	-	-	-	downstream_gene_variant	MODIFIER	C2CD3	ENSG00000168014	Transcript	ENST00000540452.1	lncRNA	4.37E-02	4.87E-01	2.71E-02	2.92E-02	5.42E-03	2.16E-02	1.84E-02	3.85E-02	2.53E-02	-	-	-	-	-	-	-	-	-	rs826071	330	-1	-	HGNC	HGNC:24564	-	3	-	-	-	-	2.10742e+07	-	-	-	-
rs826071	11:74034102-74034102	G	-	-	-	upstream_gene_variant	MODIFIER	C2CD3	ENSG00000168014	Transcript	ENST00000542452.1	lncRNA	4.37E-02	4.87E-01	2.71E-02	2.92E-02	5.42E-03	2.16E-02	1.84E-02	3.85E-02	2.53E-02	-	-	-	-	-	-	-	-	-	rs826071	193	-1	-	HGNC	HGNC:24564	-	3	-	-	-	-	2.10742e+07	-	-	-	-
